# Supplementary material for: 1-(3-Amino-1H-inden-2-yl)ethanone
Source: Acta Crystallogr Sect E Struct Rep Online. 2008 Oct 31;64(Pt 11):o2239. doi: 10.1107/S1600536808033485 (PMC2959692; doi:10.1107/S1600536808033485)
Supplement: Supplementary file 2 [file e-64-o2239-Isup2.hkl]

# 
# h,k,l, Fc-squared, Fo-squared, sigma(Fo-squared) and status flag 
# 
data_I
_shelx_title ' qzr in P2(1)/c' 
_shelx_refln_list_code          4 
_shelx_F_calc_maximum       87.74 
_exptl_crystal_F_000       368.00 
_reflns_d_resolution_high  0.7704 
 
loop_ 
 _symmetry_equiv_pos_as_xyz 
 'x, y, z' 
 '-x, y+1/2, -z+1/2' 
 '-x, -y, -z' 
 'x, -y-1/2, z-1/2' 
 
_cell_length_a     8.1794 
_cell_length_b    10.6905 
_cell_length_c    10.5602 
_cell_angle_alpha  90.000 
_cell_angle_beta   93.783 
_cell_angle_gamma  90.000 
 
_shelx_F_squared_multiplier     1.000 
 
loop_ 
 _refln_index_h 
 _refln_index_k 
 _refln_index_l 
 _refln_F_squared_calc 
 _refln_F_squared_meas 
 _refln_F_squared_sigma 
 _refln_observed_status 
   2   0   0     5524.10     5727.20     35.34 o 
   3   0   0        4.60        7.50      0.82 o 
   4   0   0       43.23       40.97      1.70 o 
   5   0   0       68.76       77.71      3.18 o 
   6   0   0        4.10        3.75      1.43 o 
   7   0   0       39.06       39.37      2.61 o 
   8   0   0      132.68      132.82      9.95 o 
   9   0   0        2.70        4.14      2.76 o 
  10   0   0        2.83        0.28      2.14 o 
   1   1   0       29.13       22.19      0.46 o 
   2   1   0     5480.92     5622.93     23.11 o 
   3   1   0       80.00       91.58      1.31 o 
   4   1   0       34.09       31.64      1.47 o 
   5   1   0       20.19       22.64      1.21 o 
   6   1   0        5.46        7.59      1.00 o 
   7   1   0      115.43      110.86      4.93 o 
   8   1   0        3.57        3.47      1.35 o 
   9   1   0        1.34       -0.01      1.61 o 
  10   1   0        9.69       15.68      3.49 o 
   0   2   0      895.38      927.84     26.07 o 
   1   2   0       22.77       14.81      0.69 o 
   2   2   0       18.37        7.31      0.37 o 
   3   2   0       47.47       37.74      1.20 o 
   4   2   0        4.79        6.57      0.85 o 
   5   2   0       84.04       77.09      2.96 o 
   6   2   0       56.32       50.30      2.06 o 
   7   2   0        6.19        7.37      1.53 o 
   8   2   0       17.63       19.64      2.10 o 
   9   2   0        0.12        0.65      1.76 o 
  10   2   0        0.14        2.39      2.62 o 
   1   3   0      165.17      170.48      3.32 o 
   2   3   0      775.39      693.43      6.86 o 
   3   3   0     1057.84     1057.82     13.20 o 
   4   3   0      200.99      203.83      3.12 o 
   5   3   0       48.18       38.93      2.16 o 
   6   3   0        0.75        2.90      1.16 o 
   7   3   0        6.47        7.40      2.88 o 
   8   3   0        4.35        5.63      1.53 o 
   9   3   0       16.40       16.16      2.88 o 
  10   3   0        0.01       -0.74      2.45 o 
   0   4   0      932.83      913.65      9.10 o 
   1   4   0     1568.44     1511.11      9.13 o 
   2   4   0      899.19      924.34      8.44 o 
   3   4   0        2.51        1.59      0.58 o 
   4   4   0      386.56      368.94     14.57 o 
   5   4   0      154.35      157.40      6.38 o 
   6   4   0        5.08       11.60      2.20 o 
   7   4   0        2.88        3.37      1.89 o 
   8   4   0        1.30        0.85      1.72 o 
   9   4   0       33.63       33.83      3.52 o 
  10   4   0       39.87       37.03      4.41 o 
   1   5   0      738.99      823.64      6.45 o 
   2   5   0      223.53      231.53      3.35 o 
   3   5   0      354.14      369.46      7.44 o 
   4   5   0       78.83       64.45      2.76 o 
   5   5   0        2.29        3.58      2.50 o 
   6   5   0       42.22       42.48      3.38 o 
   7   5   0        2.07        2.93      1.79 o 
   8   5   0       34.27       36.39      3.37 o 
   9   5   0       16.01       16.61      3.00 o 
   0   6   0      708.95      785.86     12.91 o 
   1   6   0       13.08       12.66      1.06 o 
   2   6   0       10.15       17.53      1.37 o 
   3   6   0       33.65       31.03      1.22 o 
   4   6   0        3.08        9.70      2.80 o 
   5   6   0        4.71       11.13      1.90 o 
   6   6   0       50.65       52.93      3.49 o 
   7   6   0        6.08       11.05      3.67 o 
   8   6   0        3.36       -0.54      1.72 o 
   9   6   0        6.26        8.85      2.79 o 
   1   7   0      153.58      137.39      2.59 o 
   2   7   0      159.76      165.50      4.78 o 
   3   7   0       21.00       24.34      1.61 o 
   4   7   0      390.93      389.32      9.67 o 
   5   7   0        6.05        7.27      1.93 o 
   6   7   0       43.86       49.11      3.80 o 
   7   7   0      123.25      126.09      5.75 o 
   8   7   0        0.00        4.47      4.41 o 
   9   7   0       21.36       21.23      3.66 o 
   0   8   0     1110.27     1067.26     15.81 o 
   1   8   0      182.02      173.08      3.94 o 
   2   8   0        0.90        1.75      1.47 o 
   3   8   0      111.12      106.74      2.87 o 
   4   8   0       47.95       55.63      3.46 o 
   5   8   0       86.53       86.25      4.39 o 
   6   8   0        2.66        3.74      1.91 o 
   7   8   0       12.02       20.90      3.31 o 
   8   8   0        1.90        5.61      4.10 o 
   1   9   0       51.01       55.37      2.64 o 
   2   9   0      100.28       88.64      2.98 o 
   3   9   0       24.14       23.61      2.62 o 
   4   9   0       34.31       34.16      3.00 o 
   5   9   0        4.72        6.37      2.18 o 
   6   9   0        0.90        2.90      2.15 o 
   7   9   0        0.42        3.20      2.47 o 
   8   9   0        0.02       -0.34      2.22 o 
   0  10   0       11.12        6.37      1.47 o 
   1  10   0        5.70        7.71      2.41 o 
   2  10   0       36.78       31.27      2.14 o 
   3  10   0        0.01       -0.85      1.45 o 
   4  10   0       10.57       13.80      2.67 o 
   5  10   0        0.51        0.35      2.03 o 
   6  10   0        0.25        0.35      1.86 o 
   7  10   0        2.78        2.24      2.23 o 
   1  11   0       26.35       23.18      1.95 o 
   2  11   0       12.67       13.36      1.97 o 
   3  11   0       20.12       25.22      2.83 o 
   4  11   0       27.54       27.70      3.01 o 
   5  11   0        8.47        8.17      2.70 o 
   6  11   0        0.00        2.04      2.33 o 
   0  12   0        4.58        4.55      2.93 o 
   1  12   0       20.99       21.84      2.81 o 
   2  12   0        8.66        5.20      2.10 o 
   3  12   0        8.27       11.13      2.35 o 
   4  12   0        3.54        2.85      2.12 o 
   5  12   0        0.03        0.18      1.80 o 
   1  13   0        0.12       -0.60      1.89 o 
   2  13   0        2.75        2.46      2.38 o 
   3  13   0        0.03       -1.53      2.54 o 
 -10   1   1        8.85       14.80      3.32 o 
  -9   1   1        0.34        2.90      1.65 o 
  -8   1   1       14.55       14.87      1.98 o 
  -7   1   1        6.09        8.23      1.42 o 
  -6   1   1        4.36        3.26      0.91 o 
  -5   1   1       10.86       10.75      1.12 o 
  -4   1   1       13.57       11.24      0.70 o 
  -3   1   1      109.14      100.88      1.36 o 
  -2   1   1     6543.36     6656.87     33.61 o 
  -1   1   1        3.93        2.82      0.20 o 
   1   1   1        6.35        3.61      0.21 o 
   2   1   1      439.85      414.54      4.11 o 
   3   1   1      119.49      116.26      1.59 o 
   4   1   1       27.53       24.78      1.07 o 
   5   1   1       52.06       47.76      1.63 o 
   6   1   1       65.63       64.57      2.22 o 
   7   1   1        2.77        3.34      1.37 o 
   8   1   1       21.02       23.05      3.11 o 
   9   1   1        8.77        5.77      1.94 o 
  10   1   1        4.65        5.83      2.96 o 
 -10   2   1        1.36        1.48      2.75 o 
  -9   2   1       22.36       16.78      2.00 o 
  -8   2   1       12.99       12.07      1.75 o 
  -7   2   1       68.15       59.12      2.62 o 
  -6   2   1       83.50       93.72      2.76 o 
  -5   2   1        3.54        3.38      0.77 o 
  -4   2   1       13.24       11.19      0.91 o 
  -3   2   1        9.09        5.89      0.47 o 
  -2   2   1        6.21        7.14      0.33 o 
  -1   2   1      403.93      382.30      3.91 o 
   0   2   1       17.01       24.96      0.70 o 
   1   2   1       24.01       24.69      0.81 o 
   2   2   1      397.33      382.38      3.48 o 
   3   2   1       33.02       28.95      1.18 o 
   4   2   1      418.93      447.31      6.88 o 
   5   2   1      281.56      275.41      4.91 o 
   6   2   1       41.59       43.30      1.98 o 
   7   2   1       46.58       48.54      2.61 o 
   8   2   1        4.36        6.41      1.72 o 
   9   2   1        6.19        6.83      1.75 o 
  10   2   1        8.38        4.70      2.76 o 
 -10   3   1        0.49        1.86      2.61 o 
  -9   3   1        4.02        4.62      2.19 o 
  -8   3   1       47.87       45.20      2.74 o 
  -7   3   1       30.59       25.94      1.87 o 
  -6   3   1       38.83       36.40      1.94 o 
  -5   3   1      124.99      135.55      3.76 o 
  -4   3   1       18.14       20.06      1.32 o 
  -3   3   1      141.40      125.87      4.19 o 
  -2   3   1      435.39      403.39      7.13 o 
  -1   3   1        5.44        3.46      0.39 o 
   0   3   1      509.66      508.10      3.73 o 
   1   3   1      234.09      216.04      4.56 o 
   2   3   1        3.49        7.72      0.76 o 
   3   3   1      442.25      472.16      8.57 o 
   4   3   1       47.59       63.96      1.84 o 
   5   3   1       36.98       44.23      2.47 o 
   6   3   1      156.01      171.02      4.17 o 
   7   3   1        3.36        2.42      1.57 o 
   8   3   1        0.45        1.19      1.87 o 
   9   3   1        5.89        9.85      2.66 o 
  10   3   1       12.81       19.08      4.09 o 
 -10   4   1        0.05       -2.23      3.07 o 
  -9   4   1        1.26        7.47      4.15 o 
  -8   4   1        0.32       -0.42      1.88 o 
  -7   4   1        0.03        0.73      1.99 o 
  -6   4   1       58.56       52.32      2.27 o 
  -5   4   1       12.29        8.50      0.88 o 
  -4   4   1       67.21       59.68      2.58 o 
  -3   4   1        1.98        2.77      1.10 o 
  -2   4   1        0.25       -0.09      0.65 o 
  -1   4   1      789.16      823.60      5.76 o 
   0   4   1        6.08        6.81      0.81 o 
   1   4   1       54.61       54.19      1.03 o 
   2   4   1      228.58      215.26      2.14 o 
   3   4   1       28.88       23.69      1.24 o 
   4   4   1      179.26      166.06      6.27 o 
   5   4   1        0.14        2.35      1.45 o 
   6   4   1        1.46       -0.33      1.10 o 
   7   4   1        6.61        7.73      1.49 o 
   8   4   1        0.56        0.38      1.60 o 
   9   4   1        4.98        6.93      2.49 o 
  10   4   1        4.00        9.04      3.58 o 
  -9   5   1        7.62        8.37      2.75 o 
  -8   5   1        3.48        1.62      1.95 o 
  -7   5   1        0.69        0.90      1.73 o 
  -6   5   1       19.64       15.40      2.32 o 
  -5   5   1        0.03        1.83      1.67 o 
  -4   5   1      265.12      280.63      5.92 o 
  -3   5   1      688.17      716.22     15.29 o 
  -2   5   1       71.46       78.54      2.01 o 
  -1   5   1       35.75       34.52      0.95 o 
   0   5   1      133.73      152.81      2.14 o 
   1   5   1     1341.15     1399.66     13.13 o 
   2   5   1      475.00      493.50      4.91 o 
   3   5   1        2.34        0.99      1.18 o 
   4   5   1       13.40       18.84      1.90 o 
   5   5   1        2.86        3.63      1.88 o 
   6   5   1        6.70        8.66      1.91 o 
   7   5   1       19.87       18.93      2.79 o 
   8   5   1       30.54       30.95      3.50 o 
   9   5   1       17.68       17.68      3.28 o 
  -9   6   1       15.28       13.49      2.67 o 
  -8   6   1        7.63       11.67      2.73 o 
  -7   6   1        0.00        0.02      1.69 o 
  -6   6   1        5.36        3.68      2.00 o 
  -5   6   1       29.16       34.07      2.98 o 
  -4   6   1        2.52        5.72      2.35 o 
  -3   6   1       29.61       31.74      2.50 o 
  -2   6   1        0.05        1.91      1.68 o 
  -1   6   1        0.14        2.94      1.04 o 
   0   6   1        1.35        1.60      1.01 o 
   1   6   1       36.34       37.59      1.14 o 
   2   6   1       33.44       33.85      1.53 o 
   3   6   1       18.29       23.37      2.40 o 
   4   6   1       11.09       10.88      1.78 o 
   5   6   1        0.68        0.02      1.34 o 
   6   6   1       33.50       38.71      3.18 o 
   7   6   1       31.47       35.07      3.26 o 
   8   6   1       16.73       16.55      3.12 o 
   9   6   1        8.31        5.08      2.78 o 
  -9   7   1        2.65        1.20      2.06 o 
  -8   7   1        6.42        7.02      2.76 o 
  -7   7   1        1.61        4.70      2.10 o 
  -6   7   1       24.12       28.55      3.20 o 
  -5   7   1        9.48       16.69      2.65 o 
  -4   7   1       34.11       34.96      2.66 o 
  -3   7   1        2.76        1.40      0.79 o 
  -2   7   1       24.23       22.13      1.49 o 
  -1   7   1        0.38        1.43      0.65 o 
   0   7   1       34.72       33.86      1.30 o 
   1   7   1        8.02        7.69      1.14 o 
   2   7   1       90.60       92.45      3.51 o 
   3   7   1       41.61       37.09      1.90 o 
   4   7   1       51.18       58.94      3.56 o 
   5   7   1       13.38       14.99      2.29 o 
   6   7   1        9.29       12.70      2.48 o 
   7   7   1       13.45       16.70      2.61 o 
   8   7   1        0.39        2.15      2.19 o 
   9   7   1       13.90       11.86      3.38 o 
  -8   8   1        2.34        1.97      2.70 o 
  -7   8   1       45.43       41.32      3.87 o 
  -6   8   1       86.68       85.37      4.85 o 
  -5   8   1       31.62       32.77      3.60 o 
  -4   8   1       21.59       19.99      2.36 o 
  -3   8   1        4.13        7.11      2.22 o 
  -2   8   1       63.50       51.15      2.22 o 
  -1   8   1      251.63      247.40      5.87 o 
   0   8   1       57.48       52.85      1.75 o 
   1   8   1        0.01        0.87      0.76 o 
   2   8   1       97.70       92.95      2.97 o 
   3   8   1       39.12       38.76      3.35 o 
   4   8   1      136.51      145.79      5.42 o 
   5   8   1      104.33      107.56      4.94 o 
   6   8   1        0.00        3.99      3.32 o 
   7   8   1       79.85       79.34      4.73 o 
   8   8   1        6.09        9.91      3.90 o 
  -8   9   1        0.01       -2.39      2.39 o 
  -7   9   1       20.79       20.99      3.27 o 
  -6   9   1        2.25        4.86      2.40 o 
  -5   9   1       65.21       64.35      4.07 o 
  -4   9   1        0.01        0.70      1.52 o 
  -3   9   1      138.20      139.13      4.93 o 
  -2   9   1      435.04      415.33      7.24 o 
  -1   9   1        0.34        1.51      1.12 o 
   0   9   1      405.43      376.34      7.82 o 
   1   9   1      171.65      167.87      3.79 o 
   2   9   1        0.46        1.24      1.21 o 
   3   9   1      101.47       90.02      3.79 o 
   4   9   1       17.71       19.35      2.47 o 
   5   9   1       50.70       49.87      4.09 o 
   6   9   1        0.08        0.63      1.95 o 
   7   9   1        2.96       -1.75      2.19 o 
  -7  10   1        9.85       16.72      4.30 o 
  -6  10   1        0.82        1.92      2.12 o 
  -5  10   1        0.48        2.05      2.04 o 
  -4  10   1       23.68       21.44      2.92 o 
  -3  10   1        0.24        1.02      1.62 o 
  -2  10   1       12.89       14.51      1.66 o 
  -1  10   1        0.38       -0.45      1.04 o 
   0  10   1       13.55       11.13      1.22 o 
   1  10   1        2.90        6.16      1.39 o 
   2  10   1       24.25       31.51      4.20 o 
   3  10   1        1.79        1.06      2.50 o 
   4  10   1        0.03        3.43      2.46 o 
   5  10   1       22.73       21.01      3.12 o 
   6  10   1        2.59        0.87      2.10 o 
   7  10   1        0.10        1.17      2.07 o 
  -6  11   1        0.01        4.02      3.81 o 
  -5  11   1        2.60        1.59      1.87 o 
  -4  11   1        4.58        5.67      2.32 o 
  -3  11   1        0.61        0.87      1.53 o 
  -2  11   1        0.06       -0.17      1.22 o 
  -1  11   1        0.05        2.49      1.51 o 
   0  11   1        0.03        0.68      1.70 o 
   1  11   1        0.92       -0.34      1.10 o 
   2  11   1        7.65        6.51      2.79 o 
   3  11   1        3.52       10.14      2.27 o 
   4  11   1        0.31       -1.86      2.08 o 
   5  11   1        0.00        0.33      1.92 o 
   6  11   1        0.05        1.03      2.03 o 
  -5  12   1        8.24       13.80      3.22 o 
  -4  12   1        0.02        2.18      2.01 o 
  -3  12   1       29.30       33.35      3.71 o 
  -2  12   1       15.16       17.55      3.18 o 
  -1  12   1        0.66        0.42      1.50 o 
   0  12   1       29.01       29.73      3.76 o 
   1  12   1       60.61       68.79      4.18 o 
   2  12   1        1.65        1.26      2.05 o 
   3  12   1        7.86        5.59      2.21 o 
   4  12   1        3.25        1.28      1.99 o 
   5  12   1        4.73        5.01      3.33 o 
  -3  13   1       11.62       15.94      3.77 o 
  -2  13   1        2.26        1.33      2.26 o 
  -1  13   1        0.67        4.40      4.55 o 
   0  13   1        1.17        2.00      1.96 o 
   1  13   1       16.78       19.69      3.47 o 
   2  13   1        7.06       10.84      3.10 o 
   3  13   1        0.32       -2.50      2.50 o 
 -10   0   2       22.41       20.04      4.25 o 
  -9   0   2        5.74        7.01      2.72 o 
  -8   0   2        0.34       -0.08      1.14 o 
  -7   0   2        7.87        6.46      1.52 o 
  -6   0   2       30.27       19.43      2.58 o 
  -5   0   2       49.50       39.46      1.92 o 
  -4   0   2     2188.38     2440.99     25.05 o 
  -3   0   2      710.66      644.87      7.47 o 
  -1   0   2      600.85      598.39     13.04 o 
   0   0   2     2929.40     2528.96     14.19 o 
   1   0   2       76.00       76.43      1.32 o 
   2   0   2        5.12        6.05      1.15 o 
   3   0   2      512.61      612.98      7.73 o 
   4   0   2        1.15        5.26      1.12 o 
   5   0   2      127.91      133.92      3.87 o 
   6   0   2      555.05      652.28     33.67 o 
   7   0   2       14.15       18.27      3.59 o 
   8   0   2        4.13        4.10      1.83 o 
   9   0   2      194.37      204.40     10.23 o 
  10   0   2        1.21        0.47      3.56 o 
 -10   1   2        2.77        0.20      2.00 o 
  -9   1   2       32.89       27.73      2.77 o 
  -8   1   2        9.73       10.48      1.54 o 
  -7   1   2       15.14       11.10      1.18 o 
  -6   1   2        0.64        3.36      2.60 o 
  -5   1   2       80.01       71.69      1.78 o 
  -4   1   2     1784.91     1769.64     13.32 o 
  -3   1   2       99.10       85.49      1.75 o 
  -2   1   2       54.07       68.16      1.13 o 
  -1   1   2       18.49       18.43      0.61 o 
   0   1   2     4307.58     4155.30     13.08 o 
   1   1   2        9.04       13.51      0.99 o 
   2   1   2      321.98      307.78      2.79 o 
   3   1   2       62.64       79.86      2.09 o 
   4   1   2       10.40       13.64      0.91 o 
   5   1   2      329.89      381.34      5.40 o 
   6   1   2        4.16        6.72      1.38 o 
   7   1   2        0.02       -0.74      0.98 o 
   8   1   2       32.93       32.36      3.30 o 
   9   1   2        3.16        2.87      1.84 o 
  10   1   2        4.56        6.98      3.19 o 
 -10   2   2        8.83       11.52      3.36 o 
  -9   2   2        2.84        3.52      1.43 o 
  -8   2   2       12.98       13.48      1.73 o 
  -7   2   2       16.07       15.32      1.71 o 
  -6   2   2        5.33        3.98      1.41 o 
  -5   2   2        3.73        2.20      0.59 o 
  -4   2   2        0.05        1.42      0.52 o 
  -3   2   2        0.87        0.33      0.32 o 
  -2   2   2      364.68      364.22      4.30 o 
  -1   2   2        6.48        3.66      0.46 o 
   0   2   2       18.42       14.23      0.64 o 
   1   2   2      147.48      123.88      1.48 o 
   2   2   2        0.01       -0.29      0.38 o 
   3   2   2      218.05      212.57      2.67 o 
   4   2   2      202.16      209.93      3.00 o 
   5   2   2        8.14        9.78      2.31 o 
   6   2   2       19.21       18.80      2.19 o 
   7   2   2        2.77        3.06      1.44 o 
   8   2   2        4.53        8.71      2.01 o 
   9   2   2        0.32        1.29      1.71 o 
  10   2   2        9.84        4.61      2.73 o 
 -10   3   2        0.77        3.20      2.79 o 
  -9   3   2        4.67        4.63      2.70 o 
  -8   3   2        2.68        2.86      1.37 o 
  -7   3   2        1.01        0.81      0.96 o 
  -6   3   2       28.95       24.67      1.58 o 
  -5   3   2      257.04      262.44      4.85 o 
  -4   3   2      252.41      257.99      3.68 o 
  -3   3   2        8.95        6.80      0.63 o 
  -2   3   2       56.69       52.70      0.89 o 
  -1   3   2      306.89      303.92      2.72 o 
   0   3   2      645.37      609.74      4.67 o 
   1   3   2     1515.81     1536.04      9.96 o 
   2   3   2      555.50      605.52      5.11 o 
   3   3   2      313.61      320.39      3.50 o 
   4   3   2        3.81        2.16      0.69 o 
   5   3   2        0.83        2.03      0.73 o 
   6   3   2       23.51       19.87      1.70 o 
   7   3   2       57.49       60.42      2.84 o 
   8   3   2        0.84        2.13      1.72 o 
   9   3   2       75.27       72.69      4.84 o 
  10   3   2       10.53       16.30      3.55 o 
 -10   4   2        0.25       -0.93      2.32 o 
  -9   4   2        5.79        5.55      2.36 o 
  -8   4   2        5.52        3.59      2.03 o 
  -7   4   2       53.49       53.36      3.27 o 
  -6   4   2      145.12      138.16      5.31 o 
  -5   4   2        5.73        8.94      1.40 o 
  -4   4   2       69.41       74.69      3.26 o 
  -3   4   2      297.55      263.14      7.77 o 
  -2   4   2      724.28      735.17      5.61 o 
  -1   4   2     1791.77     1892.60     12.62 o 
   0   4   2     1745.97     1867.59     12.78 o 
   1   4   2       69.54       69.51      1.33 o 
   2   4   2      505.19      532.01      5.23 o 
   3   4   2      191.39      242.52      3.15 o 
   4   4   2        8.52        8.22      0.75 o 
   5   4   2        1.16        1.72      0.79 o 
   6   4   2        6.64        8.58      1.70 o 
   7   4   2      128.52      131.65      6.85 o 
   8   4   2      145.29      154.83      6.16 o 
   9   4   2        3.51        8.25      3.27 o 
  -9   5   2        1.17        1.68      2.02 o 
  -8   5   2        9.79       10.43      2.59 o 
  -7   5   2        2.77        4.12      2.17 o 
  -6   5   2       10.52        9.47      2.12 o 
  -5   5   2      117.81      111.36      4.10 o 
  -4   5   2       65.52       70.12      3.00 o 
  -3   5   2      206.56      241.08      5.03 o 
  -2   5   2       22.89       24.60      1.22 o 
  -1   5   2      553.37      628.13      5.76 o 
   0   5   2      273.40      304.63      3.89 o 
   1   5   2      443.76      508.13      5.04 o 
   2   5   2      146.22      119.56      1.95 o 
   3   5   2        0.12       -0.08      0.40 o 
   4   5   2      117.08      106.23      2.04 o 
   5   5   2        1.21        2.77      1.02 o 
   6   5   2      103.06      103.70      4.92 o 
   7   5   2       43.62       46.11      3.68 o 
   8   5   2       16.94       14.99      2.79 o 
   9   5   2       12.54       13.61      3.19 o 
  -9   6   2        2.61        1.88      2.16 o 
  -8   6   2       22.95       25.45      2.92 o 
  -7   6   2        1.06       -0.21      1.45 o 
  -6   6   2        5.73        9.21      2.16 o 
  -5   6   2       18.19       28.76      4.44 o 
  -4   6   2       36.64       39.72      2.66 o 
  -3   6   2        4.76        7.59      1.55 o 
  -2   6   2      475.80      475.22      6.03 o 
  -1   6   2       14.63       17.16      1.41 o 
   0   6   2        0.05        1.60      0.95 o 
   1   6   2       13.90       12.24      0.92 o 
   2   6   2        2.71        4.68      1.14 o 
   3   6   2       23.12       22.48      1.30 o 
   4   6   2       75.85       68.33      3.63 o 
   5   6   2        8.78       11.38      2.17 o 
   6   6   2        1.70        2.54      1.92 o 
   7   6   2       11.31       13.52      2.73 o 
   8   6   2        4.23        7.49      2.55 o 
   9   6   2       25.15       27.82      3.82 o 
  -9   7   2       34.40       30.55      4.23 o 
  -8   7   2       27.75       28.78      3.49 o 
  -7   7   2        4.39        6.26      3.06 o 
  -6   7   2       92.68       94.63      4.66 o 
  -5   7   2        4.01        3.86      1.83 o 
  -4   7   2      112.98      115.03      4.35 o 
  -3   7   2      114.96      103.46      4.99 o 
  -2   7   2       15.91       15.62      1.36 o 
  -1   7   2       78.27       65.54      2.50 o 
   0   7   2       76.54       76.64      1.96 o 
   1   7   2       31.51       33.13      2.12 o 
   2   7   2      778.24      743.64     10.82 o 
   3   7   2       11.81       11.14      1.27 o 
   4   7   2       23.63       27.03      2.77 o 
   5   7   2      333.04      347.94      8.95 o 
   6   7   2        0.08        3.85      2.24 o 
   7   7   2       31.07       39.02      3.76 o 
   8   7   2        2.59        5.06      2.63 o 
  -8   8   2        0.08        3.09      2.22 o 
  -7   8   2       30.67       27.34      3.24 o 
  -6   8   2       30.04       29.48      3.26 o 
  -5   8   2       77.88       81.14      4.06 o 
  -4   8   2       16.27       13.26      2.15 o 
  -3   8   2       84.98       76.84      2.63 o 
  -2   8   2      722.85      691.17     10.10 o 
  -1   8   2      197.86      175.94      4.98 o 
   0   8   2       11.58       11.17      1.12 o 
   1   8   2      104.88      100.66      3.79 o 
   2   8   2       33.26       35.87      2.11 o 
   3   8   2      180.87      153.44      6.85 o 
   4   8   2       12.05       14.78      2.38 o 
   5   8   2       21.18       19.43      2.90 o 
   6   8   2       10.37       12.56      2.79 o 
   7   8   2       35.55       32.84      3.64 o 
   8   8   2        1.38        3.16      2.19 o 
  -8   9   2        0.91        2.43      2.16 o 
  -7   9   2        1.07       -2.44      2.44 o 
  -6   9   2       23.31       22.75      3.06 o 
  -5   9   2        4.30        6.80      2.35 o 
  -4   9   2       59.50       58.56      3.71 o 
  -3   9   2       18.47       20.00      2.46 o 
  -2   9   2        1.48        2.52      2.15 o 
  -1   9   2       57.39       59.98      2.73 o 
   0   9   2      101.68       84.52      2.45 o 
   1   9   2       51.76       50.25      1.99 o 
   2   9   2       26.30       24.06      2.48 o 
   3   9   2        8.63       12.52      1.95 o 
   4   9   2        0.96        0.30      1.77 o 
   5   9   2        1.76        2.79      1.99 o 
   6   9   2        0.29        2.17      2.04 o 
   7   9   2        1.47        0.14      2.35 o 
  -7  10   2        0.54        3.37      2.59 o 
  -6  10   2        8.17       11.95      2.91 o 
  -5  10   2        0.05        0.82      1.76 o 
  -4  10   2       26.47       24.20      2.90 o 
  -3  10   2        4.56        4.72      3.34 o 
  -2  10   2       13.86       12.83      1.91 o 
  -1  10   2        2.35        2.14      1.40 o 
   0  10   2       38.06       30.57      1.86 o 
   1  10   2        0.16       -0.89      1.14 o 
   2  10   2        6.95        8.47      1.65 o 
   3  10   2        6.53       16.17      2.54 o 
   4  10   2        2.08        0.33      1.78 o 
   5  10   2       10.49       13.91      2.82 o 
   6  10   2        0.58        4.44      3.00 o 
   7  10   2        1.15        3.59      2.54 o 
  -6  11   2        9.48        9.98      2.95 o 
  -5  11   2       11.12        9.75      2.59 o 
  -4  11   2        9.18       12.65      2.72 o 
  -3  11   2       24.69       21.21      2.70 o 
  -2  11   2        1.30        1.95      1.65 o 
  -1  11   2        9.90        9.56      1.70 o 
   0  11   2        4.23       10.46      2.13 o 
   1  11   2       15.67       15.53      1.80 o 
   2  11   2       45.62       42.57      2.60 o 
   3  11   2       27.33       26.77      3.13 o 
   4  11   2        1.95        0.40      1.71 o 
   5  11   2        1.65       -0.95      2.07 o 
   6  11   2        0.00       -1.94      2.33 o 
  -5  12   2        6.98        6.95      2.86 o 
  -4  12   2        2.81        1.91      1.96 o 
  -3  12   2       10.10       17.15      2.79 o 
  -2  12   2        3.43        4.66      2.04 o 
  -1  12   2       22.28       28.46      4.20 o 
   0  12   2       12.62       17.42      2.77 o 
   1  12   2        5.47        9.27      2.39 o 
   2  12   2        2.36        4.00      2.83 o 
   3  12   2        0.14       -1.95      1.96 o 
   4  12   2        3.06        2.75      2.29 o 
  -3  13   2        0.12        5.12      3.09 o 
  -2  13   2        0.24        0.92      2.46 o 
  -1  13   2        0.01        7.14      3.49 o 
   0  13   2        2.91        7.16      2.49 o 
   1  13   2        0.10       -0.84      2.28 o 
   2  13   2       10.79       18.79      3.76 o 
   3  13   2        8.47        8.89      3.02 o 
 -10   1   3        4.47        5.87      5.47 o 
  -9   1   3        0.50       -0.62      1.53 o 
  -8   1   3        0.04        4.09      2.60 o 
  -7   1   3        0.03        2.40      1.47 o 
  -6   1   3       14.29       12.03      1.41 o 
  -5   1   3       53.57       52.90      1.55 o 
  -4   1   3     2105.14     2147.66     16.76 o 
  -3   1   3       14.26        7.14      0.67 o 
  -2   1   3     1350.09     1489.12      9.86 o 
  -1   1   3        0.00       -0.08      0.53 o 
   0   1   3      555.79      525.59      7.65 o 
   1   1   3      148.76      118.77      2.01 o 
   2   1   3        7.93        8.42      0.79 o 
   3   1   3      188.18      216.13      2.81 o 
   4   1   3      306.21      299.32      4.03 o 
   5   1   3       10.78       12.31      1.23 o 
   6   1   3       27.73       26.01      1.72 o 
   7   1   3       37.43       38.85      2.17 o 
   8   1   3       22.86       29.16      2.61 o 
   9   1   3       83.71       84.41      7.29 o 
  10   1   3        1.87       -1.07      2.45 o 
 -10   2   3        3.16       -1.27      2.11 o 
  -9   2   3       17.47       22.32      3.46 o 
  -8   2   3       13.08       14.39      1.78 o 
  -7   2   3        1.00        1.47      1.17 o 
  -6   2   3        0.46        1.60      1.04 o 
  -5   2   3        0.08        1.34      0.95 o 
  -4   2   3        1.04        3.86      0.62 o 
  -3   2   3       63.49       74.13      1.36 o 
  -2   2   3       71.62       70.28      1.18 o 
  -1   2   3       46.55       38.45      0.87 o 
   0   2   3      516.18      460.72      6.85 o 
   1   2   3      312.49      341.30      3.40 o 
   2   2   3      944.31      963.77      7.43 o 
   3   2   3      921.11      914.94      8.67 o 
   4   2   3       59.84       69.03      1.86 o 
   5   2   3       89.02       81.96      2.31 o 
   6   2   3       11.60       11.94      1.28 o 
   7   2   3       14.14       12.87      1.47 o 
   8   2   3       20.87       21.56      2.36 o 
   9   2   3       16.44       19.69      2.64 o 
  10   2   3        1.24        1.45      2.96 o 
 -10   3   3       11.52        9.45      3.18 o 
  -9   3   3       13.58       14.34      2.81 o 
  -8   3   3       13.43       13.30      1.75 o 
  -7   3   3       17.14       22.64      1.80 o 
  -6   3   3        5.70        6.11      1.22 o 
  -5   3   3       35.17       31.71      1.59 o 
  -4   3   3      109.59      109.16      3.60 o 
  -3   3   3        7.71        9.19      0.77 o 
  -2   3   3      105.98      119.03      1.71 o 
  -1   3   3        8.22        6.73      0.67 o 
   0   3   3        0.43        0.05      0.39 o 
   1   3   3      697.17      782.85      8.74 o 
   2   3   3       22.77       26.96      0.95 o 
   3   3   3       29.51       42.67      1.62 o 
   4   3   3      285.76      341.72      5.66 o 
   5   3   3        6.45        6.94      1.02 o 
   6   3   3        0.61        0.42      0.82 o 
   7   3   3       11.95       12.49      1.94 o 
   8   3   3       27.53       25.02      2.53 o 
   9   3   3        3.70        4.02      2.15 o 
 -10   4   3        0.11        0.43      3.02 o 
  -9   4   3        0.01        0.53      1.70 o 
  -8   4   3       12.43       16.70      2.47 o 
  -7   4   3        2.75        4.88      3.05 o 
  -6   4   3       10.46       14.31      2.35 o 
  -5   4   3        5.64        9.29      1.20 o 
  -4   4   3        0.08        6.51      2.25 o 
  -3   4   3      228.36      220.52      4.02 o 
  -2   4   3        8.17        8.24      0.65 o 
  -1   4   3       58.57       71.60      1.44 o 
   0   4   3      234.51      237.09      2.93 o 
   1   4   3       10.71       16.20      0.89 o 
   2   4   3      202.91      208.23      2.78 o 
   3   4   3       14.96       18.29      1.03 o 
   4   4   3        3.88        2.82      0.75 o 
   5   4   3       20.28       21.63      2.32 o 
   6   4   3        8.69       10.94      1.58 o 
   7   4   3       21.32       20.32      2.00 o 
   8   4   3       10.61       13.09      2.61 o 
   9   4   3        4.07        6.41      2.41 o 
  -9   5   3        1.92       -0.45      1.64 o 
  -8   5   3       14.73       15.39      2.77 o 
  -7   5   3        3.00        7.79      2.02 o 
  -6   5   3       82.47       86.46      3.89 o 
  -5   5   3      183.54      188.33      5.59 o 
  -4   5   3       17.50       17.07      1.87 o 
  -3   5   3       95.21       95.45      2.98 o 
  -2   5   3       98.50      118.39      2.13 o 
  -1   5   3      747.21      726.12      7.06 o 
   0   5   3      357.04      385.72      4.48 o 
   1   5   3        0.43        1.07      0.77 o 
   2   5   3        3.35        6.20      0.74 o 
   3   5   3       32.70       30.49      1.42 o 
   4   5   3       12.59       12.38      1.56 o 
   5   5   3       65.33       57.16      3.46 o 
   6   5   3       96.57       89.92      5.39 o 
   7   5   3       41.37       43.61      3.43 o 
   8   5   3       74.14       73.64      4.84 o 
   9   5   3        0.52        3.07      2.53 o 
  -9   6   3        0.00        2.02      2.30 o 
  -8   6   3        2.06        1.40      2.01 o 
  -7   6   3       15.26       17.49      2.85 o 
  -6   6   3        0.42        0.51      1.58 o 
  -5   6   3       15.70       16.75      2.13 o 
  -4   6   3        0.27       -0.74      1.34 o 
  -3   6   3        0.50        1.95      0.82 o 
  -2   6   3        0.04        1.32      0.68 o 
  -1   6   3       23.85       25.41      1.65 o 
   0   6   3       58.82       51.63      1.54 o 
   1   6   3        1.16        2.44      1.05 o 
   2   6   3        7.91        6.12      1.12 o 
   3   6   3       14.60       13.28      1.24 o 
   4   6   3      100.45       93.67      3.60 o 
   5   6   3       51.87       60.18      3.66 o 
   6   6   3       30.01       33.88      3.56 o 
   7   6   3        8.66        9.94      2.30 o 
   8   6   3        0.33        0.49      1.96 o 
   9   6   3        0.74        2.48      2.43 o 
  -9   7   3        0.01        4.75      2.64 o 
  -8   7   3       11.24       10.76      2.84 o 
  -7   7   3        0.80        4.02      2.13 o 
  -6   7   3        8.48       11.70      2.56 o 
  -5   7   3        0.51        5.91      4.45 o 
  -4   7   3        8.70       15.21      2.33 o 
  -3   7   3        3.51        6.58      1.76 o 
  -2   7   3       29.81       29.86      1.30 o 
  -1   7   3        0.92        1.22      0.69 o 
   0   7   3       93.59      102.98      2.46 o 
   1   7   3       57.89       50.73      1.80 o 
   2   7   3       79.79       74.33      2.20 o 
   3   7   3       34.95       28.76      1.38 o 
   4   7   3       17.82       16.47      2.22 o 
   5   7   3       40.00       38.84      3.28 o 
   6   7   3        0.37        1.94      1.82 o 
   7   7   3       31.75       26.49      3.29 o 
   8   7   3        1.01        3.45      2.47 o 
  -8   8   3       32.30       29.21      4.25 o 
  -7   8   3       12.81       13.52      2.76 o 
  -6   8   3        1.85        3.11      1.96 o 
  -5   8   3        5.02        6.60      2.15 o 
  -4   8   3       28.47       26.00      2.85 o 
  -3   8   3      110.00      107.07      4.47 o 
  -2   8   3       12.22       14.03      1.51 o 
  -1   8   3        3.59        2.62      0.94 o 
   0   8   3      194.86      188.79      3.74 o 
   1   8   3       27.67       23.18      1.44 o 
   2   8   3      120.83      134.13      4.03 o 
   3   8   3      166.45      140.47      4.81 o 
   4   8   3        2.89        4.53      2.05 o 
   5   8   3      142.56      144.55      5.77 o 
   6   8   3       13.24       15.50      2.84 o 
   7   8   3        0.00       -0.07      1.86 o 
   8   8   3        0.41        3.06      2.45 o 
  -7   9   3       30.22       27.94      3.70 o 
  -6   9   3        1.28        4.04      2.28 o 
  -5   9   3       61.23       67.69      4.47 o 
  -4   9   3      270.08      284.65      8.12 o 
  -3   9   3        2.54        3.52      1.84 o 
  -2   9   3      213.35      202.09      4.70 o 
  -1   9   3      122.35      131.46      3.86 o 
   0   9   3        0.02       -0.89      0.89 o 
   1   9   3      110.87       97.94      4.05 o 
   2   9   3       40.50       39.04      2.42 o 
   3   9   3       74.85       63.53      2.98 o 
   4   9   3        2.40        1.59      1.69 o 
   5   9   3        8.44        7.37      2.33 o 
   6   9   3        1.17        2.35      2.14 o 
   7   9   3        4.27        4.23      2.44 o 
  -7  10   3        0.24        4.22      2.51 o 
  -6  10   3       13.64       15.32      3.01 o 
  -5  10   3        0.03        0.73      1.89 o 
  -4  10   3        6.69        6.62      2.27 o 
  -3  10   3        0.03       -0.50      1.51 o 
  -2  10   3       12.09       12.26      1.77 o 
  -1  10   3        6.05        7.52      2.00 o 
   0  10   3       17.30       16.36      1.52 o 
   1  10   3        4.54        5.50      1.55 o 
   2  10   3        0.61        1.62      1.42 o 
   3  10   3       33.06       27.79      3.09 o 
   4  10   3        3.82        5.53      2.82 o 
   5  10   3        1.81        6.16      2.36 o 
   6  10   3        1.10        0.15      1.93 o 
  -6  11   3        1.65        0.44      1.80 o 
  -5  11   3        0.42       -2.01      2.01 o 
  -4  11   3        0.07        1.23      1.91 o 
  -3  11   3        0.31        4.09      2.01 o 
  -2  11   3        0.60        1.82      1.54 o 
  -1  11   3        0.40        0.77      1.23 o 
   0  11   3        6.20        3.73      1.93 o 
   1  11   3        2.06        3.01      2.07 o 
   2  11   3        0.48        0.91      1.42 o 
   3  11   3        0.02       -1.37      1.85 o 
   4  11   3        0.06        1.65      1.92 o 
   5  11   3        0.65       -1.79      2.13 o 
  -4  12   3        3.23        1.82      2.24 o 
  -3  12   3        0.11       -0.05      1.58 o 
  -2  12   3       25.68       21.40      4.25 o 
  -1  12   3       59.43       74.01      6.68 o 
   0  12   3        4.44        4.97      2.18 o 
   1  12   3        2.88        3.03      1.91 o 
   2  12   3        1.31        2.65      2.51 o 
   3  12   3        3.71        2.01      2.10 o 
   4  12   3        0.12        6.61      4.33 o 
  -3  13   3        3.52       19.27      3.77 o 
  -2  13   3        0.34       -1.37      2.33 o 
  -1  13   3       16.58       21.47      4.30 o 
   0  13   3        7.17        7.62      2.97 o 
   1  13   3        0.66        1.84      2.55 o 
   2  13   3        0.20        2.48      2.70 o 
  -9   0   4        1.56        8.93      7.76 o 
  -8   0   4        1.45        3.13      2.20 o 
  -7   0   4       26.79       23.31      3.86 o 
  -6   0   4      883.24      909.61     15.71 o 
  -5   0   4      124.04      115.44      3.65 o 
  -4   0   4     7698.12     8435.68     82.25 o 
  -3   0   4      143.91      167.93      4.31 o 
  -2   0   4      116.08      145.25      2.78 o 
  -1   0   4       43.99       43.59      1.14 o 
   0   0   4      144.80      172.08      8.39 o 
   1   0   4     1252.50     1312.33     17.66 o 
   2   0   4       87.80      119.69      2.69 o 
   3   0   4      214.27      247.53      6.02 o 
   4   0   4     1260.81     1444.87     19.74 o 
   5   0   4       15.81       20.32      2.16 o 
   6   0   4        0.16        5.14      2.66 o 
   7   0   4      641.60      636.01     14.50 o 
   8   0   4        0.48        1.10      1.78 o 
   9   0   4       92.37       76.70      9.68 o 
 -10   1   4        3.94        2.56      2.54 o 
  -9   1   4        7.55        6.20      2.06 o 
  -8   1   4        3.94        5.19      1.46 o 
  -7   1   4       21.52       22.47      1.58 o 
  -6   1   4      318.54      308.68      5.07 o 
  -5   1   4       21.45       14.57      1.16 o 
  -4   1   4       50.61       66.91      1.82 o 
  -3   1   4       21.24       21.70      0.98 o 
  -2   1   4      811.42      869.84      7.06 o 
  -1   1   4        5.27        3.99      0.50 o 
   0   1   4      322.67      310.38      4.43 o 
   1   1   4      133.91      131.28      1.31 o 
   2   1   4      153.48      173.72      2.16 o 
   3   1   4      604.79      699.43      6.76 o 
   4   1   4        2.48        5.25      1.12 o 
   5   1   4       20.65       15.36      1.36 o 
   6   1   4       70.44       77.82      2.78 o 
   7   1   4        7.56        8.13      2.02 o 
   8   1   4        7.58        9.57      2.55 o 
   9   1   4       21.96       28.71      3.27 o 
 -10   2   4        2.93        3.99      3.41 o 
  -9   2   4        1.98       -0.67      2.11 o 
  -8   2   4        2.83        4.27      1.36 o 
  -7   2   4        0.00       -0.65      1.20 o 
  -6   2   4        3.13        2.27      0.89 o 
  -5   2   4        0.06        0.48      0.68 o 
  -4   2   4       46.03       40.73      1.30 o 
  -3   2   4        5.10        6.16      0.72 o 
  -2   2   4        0.02        0.67      0.51 o 
  -1   2   4      121.05      123.59      1.91 o 
   0   2   4       11.55       16.23      1.16 o 
   1   2   4      175.21      187.30      2.26 o 
   2   2   4      341.17      385.57      6.05 o 
   3   2   4        1.81       -0.41      0.61 o 
   4   2   4        7.44       13.04      1.15 o 
   5   2   4       11.12       14.46      1.33 o 
   6   2   4       23.18       25.14      1.99 o 
   7   2   4        2.76        2.77      1.17 o 
   8   2   4       23.88       30.87      3.28 o 
   9   2   4        0.03       -0.09      1.77 o 
 -10   3   4        1.15       -0.26      2.17 o 
  -9   3   4        0.38        2.34      1.91 o 
  -8   3   4        1.61       -0.82      1.56 o 
  -7   3   4       41.85       43.26      2.37 o 
  -6   3   4       49.67       53.26      2.96 o 
  -5   3   4       17.08       12.96      2.09 o 
  -4   3   4       39.27       34.66      1.33 o 
  -3   3   4       93.80       83.55      1.64 o 
  -2   3   4      116.86      125.09      1.99 o 
  -1   3   4      496.38      485.92      4.67 o 
   0   3   4      453.32      430.42      6.51 o 
   1   3   4      447.36      455.10      6.08 o 
   2   3   4        8.00        6.51      0.76 o 
   3   3   4        4.26        6.56      1.60 o 
   4   3   4      118.96      107.55      2.41 o 
   5   3   4      171.71      178.31      3.70 o 
   6   3   4        2.57        4.69      1.42 o 
   7   3   4      187.11      184.81      5.34 o 
   8   3   4       19.19       21.02      4.35 o 
   9   3   4        0.24       -1.15      2.05 o 
  -9   4   4       10.02       11.02      3.14 o 
  -8   4   4       42.90       45.36      3.56 o 
  -7   4   4       11.93       15.32      2.35 o 
  -6   4   4        1.58        0.31      0.90 o 
  -5   4   4       17.80       20.46      3.79 o 
  -4   4   4      194.45      197.83      5.50 o 
  -3   4   4      591.71      597.64      6.79 o 
  -2   4   4      770.79      771.93     12.66 o 
  -1   4   4      148.88      128.71      2.56 o 
   0   4   4      244.68      297.79      3.57 o 
   1   4   4       83.09      101.90      1.88 o 
   2   4   4       32.74       35.72      1.28 o 
   3   4   4       27.91       26.59      1.29 o 
   4   4   4       11.00        8.29      1.08 o 
   5   4   4      371.19      370.04      6.72 o 
   6   4   4      358.63      360.27     12.27 o 
   7   4   4       24.14       25.37      2.24 o 
   8   4   4       10.98       15.57      2.94 o 
   9   4   4       22.86       24.24      4.68 o 
  -9   5   4        2.40        5.45      2.57 o 
  -8   5   4        0.01        1.79      2.11 o 
  -7   5   4       35.28       32.13      3.43 o 
  -6   5   4       18.75       19.13      2.58 o 
  -5   5   4       45.82       51.95      3.33 o 
  -4   5   4       19.41       16.60      1.89 o 
  -3   5   4      149.95      158.10      4.27 o 
  -2   5   4       83.79       93.86      1.98 o 
  -1   5   4      185.63      224.89      3.29 o 
   0   5   4      118.99       98.69      2.02 o 
   1   5   4        0.64        9.57      2.22 o 
   2   5   4      188.68      187.30      3.09 o 
   3   5   4        0.03        1.35      0.74 o 
   4   5   4      241.00      226.67      3.97 o 
   5   5   4       81.22       77.23      2.34 o 
   6   5   4       36.42       28.14      2.18 o 
   7   5   4       30.47       31.45      3.19 o 
   8   5   4        0.06        3.12      2.18 o 
   9   5   4        1.11        3.48      2.72 o 
  -9   6   4        0.13        5.86      2.61 o 
  -8   6   4        4.83        6.93      2.48 o 
  -7   6   4        3.91        7.50      2.21 o 
  -6   6   4       28.28       30.18      3.20 o 
  -5   6   4        0.08       -0.67      1.46 o 
  -4   6   4      161.35      160.23      5.00 o 
  -3   6   4       14.11       13.26      1.32 o 
  -2   6   4        0.68        1.73      0.85 o 
  -1   6   4        2.66        2.42      1.24 o 
   0   6   4        5.36        6.06      1.48 o 
   1   6   4       54.03       54.84      1.75 o 
   2   6   4       64.04       51.06      2.09 o 
   3   6   4        9.08        9.55      1.09 o 
   4   6   4        0.16        2.18      1.22 o 
   5   6   4       14.98       14.60      3.19 o 
   6   6   4        6.26        8.05      2.23 o 
   7   6   4       55.63       55.17      4.13 o 
   8   6   4        0.33        1.14      2.12 o 
  -8   7   4       12.80       16.30      3.85 o 
  -7   7   4        0.05        0.39      2.12 o 
  -6   7   4       39.42       43.30      3.34 o 
  -5   7   4       50.65       51.50      3.46 o 
  -4   7   4       13.05       18.68      2.23 o 
  -3   7   4       19.51       15.01      1.53 o 
  -2   7   4        2.73        3.36      1.60 o 
  -1   7   4       15.60       12.51      1.24 o 
   0   7   4      631.83      619.42      7.97 o 
   1   7   4       31.61       27.69      1.75 o 
   2   7   4        0.02       -0.31      0.78 o 
   3   7   4      576.46      546.43     12.63 o 
   4   7   4        0.08       -0.30      0.97 o 
   5   7   4       18.19       23.24      2.64 o 
   6   7   4        5.08       10.62      2.50 o 
   7   7   4        3.73        1.69      2.12 o 
   8   7   4        3.62        6.47      4.45 o 
  -8   8   4        9.12        8.95      2.96 o 
  -7   8   4       32.22       34.82      5.44 o 
  -6   8   4       23.11       21.62      3.18 o 
  -5   8   4       21.85       28.93      3.05 o 
  -4   8   4      261.77      259.27      7.29 o 
  -3   8   4      107.95       99.19      3.04 o 
  -2   8   4       20.86       21.27      2.01 o 
  -1   8   4       87.47       78.34      2.44 o 
   0   8   4        4.65        7.51      1.47 o 
   1   8   4      236.52      210.01      4.72 o 
   2   8   4        9.97       16.53      2.51 o 
   3   8   4       16.70       19.59      2.62 o 
   4   8   4       27.22       25.30      2.36 o 
   5   8   4       62.73       62.84      4.17 o 
   6   8   4        4.99        8.01      2.28 o 
   7   8   4       18.94       29.19      3.71 o 
  -7   9   4        0.27        1.62      2.36 o 
  -6   9   4       19.00       14.12      2.81 o 
  -5   9   4        5.10        7.73      3.39 o 
  -4   9   4        3.20        4.02      1.90 o 
  -3   9   4       37.27       40.47      3.25 o 
  -2   9   4       69.72       59.64      3.07 o 
  -1   9   4       53.31       53.55      2.14 o 
   0   9   4       14.18       12.10      1.45 o 
   1   9   4        9.23       10.93      1.75 o 
   2   9   4        1.40        1.07      1.18 o 
   3   9   4        2.02        2.64      1.50 o 
   4   9   4        1.82        4.74      2.38 o 
   5   9   4        1.84        6.81      2.31 o 
   6   9   4        0.00        4.69      2.38 o 
   7   9   4        0.00        2.51      2.55 o 
  -6  10   4       13.69       14.47      3.54 o 
  -5  10   4        1.32        1.67      1.86 o 
  -4  10   4       14.43       18.14      3.12 o 
  -3  10   4        0.16        0.57      1.64 o 
  -2  10   4       26.44       25.79      2.27 o 
  -1  10   4        0.65        1.03      1.28 o 
   0  10   4        1.51        2.72      1.12 o 
   1  10   4       12.33       15.04      1.91 o 
   2  10   4        4.72        5.90      1.75 o 
   3  10   4       16.84       17.10      2.68 o 
   4  10   4        0.79        0.34      1.70 o 
   5  10   4        3.38        3.03      2.29 o 
   6  10   4        0.13        1.31      2.03 o 
  -5  11   4       10.08        7.34      2.63 o 
  -4  11   4        2.03        2.95      2.00 o 
  -3  11   4        0.55        4.39      2.40 o 
  -2  11   4        0.00        2.28      1.70 o 
  -1  11   4        4.31        6.62      2.36 o 
   0  11   4       38.16       34.57      3.15 o 
   1  11   4       36.79       43.89      2.88 o 
   2  11   4        5.90        4.78      2.18 o 
   3  11   4        8.38       10.56      2.56 o 
   4  11   4        0.63        0.20      2.06 o 
   5  11   4        0.29       -1.62      2.33 o 
  -4  12   4        1.31        0.81      2.00 o 
  -3  12   4       13.70       20.67      3.20 o 
  -2  12   4        9.70       13.49      3.38 o 
  -1  12   4        1.93        6.67      3.72 o 
   0  12   4        0.85        4.19      2.17 o 
   1  12   4        0.28        2.20      1.97 o 
   2  12   4        4.03        3.54      3.06 o 
   3  12   4        1.46       -1.40      2.24 o 
   4  12   4        5.93        8.51      3.54 o 
  -2  13   4        1.96        6.04      4.83 o 
  -1  13   4        0.94        5.70      3.04 o 
   0  13   4       11.39       20.30      3.79 o 
   1  13   4       11.47       13.36      3.47 o 
 -10   1   5        0.04        0.39      2.18 o 
  -9   1   5        0.92        4.59      2.20 o 
  -8   1   5       27.32       22.24      2.21 o 
  -7   1   5       15.03       12.73      1.49 o 
  -6   1   5      557.41      532.66      7.67 o 
  -5   1   5        1.15        0.42      0.79 o 
  -4   1   5      200.21      227.61      4.64 o 
  -3   1   5        0.85        0.56      0.57 o 
  -2   1   5       74.22       69.54      1.43 o 
  -1   1   5        2.11        1.33      0.70 o 
   0   1   5        0.36       -0.18      0.41 o 
   1   1   5      176.12      243.92      4.22 o 
   2   1   5      487.79      521.22      4.71 o 
   3   1   5       15.78       15.09      0.91 o 
   4   1   5        5.66        4.85      0.94 o 
   5   1   5      125.97      128.85      3.12 o 
   6   1   5       66.24       73.16      2.81 o 
   7   1   5      156.24      148.95      4.24 o 
   8   1   5        2.64        3.51      1.51 o 
   9   1   5        0.36       -2.60      2.60 o 
 -10   2   5        0.90       -0.15      2.36 o 
  -9   2   5        0.01        2.76      2.47 o 
  -8   2   5        1.60        2.68      1.41 o 
  -7   2   5        0.18       -0.13      1.12 o 
  -6   2   5        0.27        1.74      0.89 o 
  -5   2   5        2.91        4.17      0.97 o 
  -4   2   5       29.82       23.13      1.28 o 
  -3   2   5       30.46       28.23      1.20 o 
  -2   2   5       84.17       80.13      1.63 o 
  -1   2   5      143.89      158.90      3.33 o 
   0   2   5      511.30      464.38      6.02 o 
   1   2   5      789.81      867.67     11.44 o 
   2   2   5       35.94       32.21      0.99 o 
   3   2   5       84.10       87.70      2.14 o 
   4   2   5       18.96       17.26      1.46 o 
   5   2   5       22.27       20.26      1.79 o 
   6   2   5       38.07       35.70      3.50 o 
   7   2   5       30.55       26.70      2.11 o 
   8   2   5        0.02       -1.02      1.78 o 
   9   2   5        0.01       -2.02      2.51 o 
  -9   3   5        1.42        3.06      2.35 o 
  -8   3   5        0.90        1.47      1.80 o 
  -7   3   5        6.54        7.07      1.59 o 
  -6   3   5       14.50       17.92      2.07 o 
  -5   3   5        4.38        6.77      1.15 o 
  -4   3   5        5.71        8.50      0.90 o 
  -3   3   5       16.03       15.29      1.18 o 
  -2   3   5       10.94       11.84      0.93 o 
  -1   3   5      400.25      443.35      4.64 o 
   0   3   5       66.64       60.50      1.29 o 
   1   3   5       11.38       15.40      0.80 o 
   2   3   5      283.70      299.62      8.78 o 
   3   3   5       24.73       24.78      1.21 o 
   4   3   5       11.63        9.59      1.19 o 
   5   3   5       15.01       15.91      1.58 o 
   6   3   5       32.77       29.14      1.93 o 
   7   3   5       12.01       10.24      1.86 o 
   8   3   5        0.11        2.01      2.10 o 
   9   3   5        1.41       -0.29      2.29 o 
  -9   4   5        0.23        2.35      2.09 o 
  -8   4   5        1.24        2.05      1.86 o 
  -7   4   5        7.29        4.60      1.89 o 
  -6   4   5        0.11       -0.89      1.50 o 
  -5   4   5       45.23       43.57      3.36 o 
  -4   4   5        0.91        0.07      0.57 o 
  -3   4   5       13.40       17.80      1.72 o 
  -2   4   5      101.18      108.04      2.17 o 
  -1   4   5        0.69        0.45      0.55 o 
   0   4   5       70.65       80.67      1.86 o 
   1   4   5       36.02       41.49      1.55 o 
   2   4   5        6.25        6.54      0.84 o 
   3   4   5       22.53       23.79      1.49 o 
   4   4   5       23.63       23.63      1.89 o 
   5   4   5       53.88       50.85      2.17 o 
   6   4   5       22.94       22.80      1.82 o 
   7   4   5        4.43        4.94      2.27 o 
   8   4   5        3.43        4.50      2.23 o 
   9   4   5        0.93        0.54      2.14 o 
  -9   5   5        2.10        1.50      2.19 o 
  -8   5   5       20.83       21.49      3.16 o 
  -7   5   5       32.44       33.34      3.04 o 
  -6   5   5        4.71        4.90      1.88 o 
  -5   5   5       55.39       55.54      3.59 o 
  -4   5   5       44.00       48.43      1.99 o 
  -3   5   5      163.46      155.59      5.14 o 
  -2   5   5      142.10      156.00      3.80 o 
  -1   5   5        0.04        1.95      0.87 o 
   0   5   5        6.99        8.68      0.95 o 
   1   5   5       44.40       38.52      1.67 o 
   2   5   5       18.91       20.00      1.23 o 
   3   5   5      150.53      144.14      3.80 o 
   4   5   5      196.32      184.99      3.81 o 
   5   5   5       59.81       58.44      2.19 o 
   6   5   5      102.97       97.95      3.52 o 
   7   5   5        1.55       -0.84      2.18 o 
   8   5   5        6.20        9.56      2.75 o 
  -8   6   5        0.15        4.79      2.52 o 
  -7   6   5        8.26       12.01      2.74 o 
  -6   6   5        0.20       -0.62      1.49 o 
  -5   6   5        2.54        3.15      1.71 o 
  -4   6   5        0.09        0.16      1.54 o 
  -3   6   5       10.66       10.96      1.03 o 
  -2   6   5       24.35       20.43      1.38 o 
  -1   6   5        0.14        0.95      0.82 o 
   0   6   5        0.07        0.95      0.91 o 
   1   6   5       26.27       32.35      1.64 o 
   2   6   5      154.53      153.78      4.04 o 
   3   6   5       52.54       58.13      2.13 o 
   4   6   5       36.35       33.63      1.73 o 
   5   6   5        4.20        3.13      1.03 o 
   6   6   5        0.31        4.85      2.22 o 
   7   6   5        0.91        3.25      2.11 o 
   8   6   5        1.49        7.02      4.75 o 
  -8   7   5        1.48        1.50      2.12 o 
  -7   7   5        0.03       -1.43      2.68 o 
  -6   7   5        0.86        1.91      2.22 o 
  -5   7   5        3.44        2.37      2.48 o 
  -4   7   5       11.67       15.60      2.29 o 
  -3   7   5        0.93        1.81      1.41 o 
  -2   7   5       35.20       37.29      1.76 o 
  -1   7   5       27.39       25.12      1.68 o 
   0   7   5       41.34       44.31      2.03 o 
   1   7   5       42.96       42.32      1.97 o 
   2   7   5       22.56       24.12      1.58 o 
   3   7   5       65.12       59.79      2.37 o 
   4   7   5        0.10       -0.87      0.87 o 
   5   7   5       47.18       50.61      3.53 o 
   6   7   5        2.05        5.97      2.37 o 
   7   7   5        0.68       -0.42      1.91 o 
   8   7   5        0.14        8.86      3.04 o 
  -8   8   5        0.01        2.49      3.73 o 
  -7   8   5        2.00       -1.50      2.13 o 
  -6   8   5        8.24       10.72      2.66 o 
  -5   8   5       21.77       28.83      3.19 o 
  -4   8   5        0.00        0.78      1.60 o 
  -3   8   5        6.03        5.51      1.27 o 
  -2   8   5      161.52      154.78      4.12 o 
  -1   8   5       20.85       18.80      1.73 o 
   0   8   5       54.09       57.89      2.45 o 
   1   8   5      191.55      165.30      3.85 o 
   2   8   5        3.52        5.15      1.38 o 
   3   8   5      139.30      123.62      5.33 o 
   4   8   5       17.75       23.66      2.11 o 
   5   8   5        1.90        2.94      2.39 o 
   6   8   5        6.08       12.01      3.36 o 
   7   8   5        3.75        7.38      3.34 o 
  -7   9   5       18.27       24.39      3.60 o 
  -6   9   5      111.50      111.69      6.01 o 
  -5   9   5        3.10        4.09      2.26 o 
  -4   9   5       76.64       76.95      4.53 o 
  -3   9   5       63.72       67.82      3.91 o 
  -2   9   5        0.87        1.03      1.28 o 
  -1   9   5       88.47       83.23      2.83 o 
   0   9   5       35.15       34.67      2.07 o 
   1   9   5       55.86       47.11      2.33 o 
   2   9   5        8.08        6.75      1.29 o 
   3   9   5       14.11       13.98      1.98 o 
   4   9   5        0.37        0.03      1.81 o 
   5   9   5       18.20       24.06      3.10 o 
   6   9   5        2.25        0.09      2.21 o 
  -6  10   5        2.16        4.24      2.89 o 
  -5  10   5        0.42        2.65      2.16 o 
  -4  10   5        7.95        7.07      2.21 o 
  -3  10   5        5.84        4.75      2.08 o 
  -2  10   5       10.14       12.99      1.82 o 
  -1  10   5        4.45        7.12      1.69 o 
   0  10   5        1.31        1.55      1.17 o 
   1  10   5       23.54       21.11      1.82 o 
   2  10   5        3.37        2.87      1.64 o 
   3  10   5        5.50        9.59      2.46 o 
   4  10   5        2.02        5.48      2.55 o 
   5  10   5        1.81        1.92      2.23 o 
  -5  11   5        0.14        2.33      2.19 o 
  -4  11   5        0.58        1.55      2.34 o 
  -3  11   5        0.04       -0.72      1.75 o 
  -2  11   5        1.97        1.67      1.70 o 
  -1  11   5        0.17        1.54      1.43 o 
   0  11   5        0.36        4.36      2.82 o 
   1  11   5        0.03       -1.44      1.79 o 
   2  11   5        0.98        1.78      1.46 o 
   3  11   5        1.85        3.47      2.56 o 
   4  11   5        1.19        4.94      2.55 o 
  -3  12   5       27.29       36.66      3.86 o 
  -2  12   5        2.72        4.06      2.69 o 
  -1  12   5        0.08       -0.04      1.79 o 
   0  12   5        0.00        0.70      1.73 o 
   1  12   5        0.81        0.95      1.89 o 
   2  12   5        0.52       -1.35      2.19 o 
   3  12   5        2.50       10.28      3.40 o 
  -9   0   6       12.44       10.61      3.27 o 
  -8   0   6      311.25      272.21     11.45 o 
  -7   0   6       23.73       26.59      2.71 o 
  -6   0   6     1267.15     1229.49     21.42 o 
  -5   0   6       10.13       12.77      2.01 o 
  -4   0   6        9.53       10.54      2.55 o 
  -3   0   6        1.54        1.84      1.00 o 
  -2   0   6      113.07      107.95      2.56 o 
  -1   0   6      665.65      612.91     30.10 o 
   0   0   6      203.53      195.09      5.63 o 
   1   0   6       66.58       69.09      3.32 o 
   2   0   6     1194.59     1197.56     21.81 o 
   3   0   6        0.92        0.02      1.12 o 
   4   0   6       28.03       21.29      1.78 o 
   5   0   6     1319.35     1319.69     22.45 o 
   6   0   6        0.20        1.86      1.62 o 
   7   0   6       92.30       68.03      4.37 o 
   8   0   6        4.40        1.28      1.96 o 
   9   0   6        6.60        5.88      5.68 o 
  -9   1   6        4.77        4.11      2.06 o 
  -8   1   6       50.34       45.83      2.82 o 
  -7   1   6        1.41        0.43      0.99 o 
  -6   1   6       12.29       16.37      2.59 o 
  -5   1   6        1.20        0.43      0.82 o 
  -4   1   6       69.38       83.02      2.21 o 
  -3   1   6        0.75       -0.72      0.72 o 
  -2   1   6       93.25       91.65      1.75 o 
  -1   1   6       69.14       65.02      3.47 o 
   0   1   6      129.81      121.08      3.14 o 
   1   1   6      444.77      488.58     11.92 o 
   2   1   6        6.86        8.29      0.51 o 
   3   1   6       93.42       77.33      2.33 o 
   4   1   6       83.12       91.89      2.32 o 
   5   1   6        8.64        8.20      1.61 o 
   6   1   6        8.01        9.79      1.50 o 
   7   1   6       50.52       50.43      3.18 o 
   8   1   6        8.03        8.71      1.83 o 
   9   1   6        1.96        2.95      3.63 o 
  -9   2   6        0.14       -0.64      2.12 o 
  -8   2   6        3.86        2.43      1.93 o 
  -7   2   6        0.11        0.61      1.41 o 
  -6   2   6        2.07        2.21      1.69 o 
  -5   2   6        4.81        5.86      1.11 o 
  -4   2   6        0.01        2.63      2.37 o 
  -3   2   6       43.04       47.13      1.59 o 
  -2   2   6       27.65       30.78      1.12 o 
  -1   2   6       58.62       66.67      1.37 o 
   0   2   6      197.40      203.75      3.25 o 
   1   2   6        1.79        1.51      0.43 o 
   2   2   6        0.09        3.43      2.04 o 
   3   2   6       19.01       19.20      1.02 o 
   4   2   6       49.10       49.28      1.83 o 
   5   2   6        9.16        9.95      1.35 o 
   6   2   6       39.45       40.16      2.27 o 
   7   2   6        0.18       -0.70      1.20 o 
   8   2   6        5.65        5.67      1.98 o 
   9   2   6        0.24        1.82      5.28 o 
  -9   3   6        4.11        7.53      2.88 o 
  -8   3   6        7.13        6.08      2.25 o 
  -7   3   6        4.26        5.29      1.73 o 
  -6   3   6        9.97       11.83      1.74 o 
  -5   3   6       23.76       25.05      2.43 o 
  -4   3   6       12.55       13.07      1.21 o 
  -3   3   6       61.63       59.15      1.82 o 
  -2   3   6       82.96       66.74      1.69 o 
  -1   3   6      141.44      132.56      2.39 o 
   0   3   6        6.13        9.60      0.85 o 
   1   3   6       11.46       11.43      1.00 o 
   2   3   6      223.79      193.06      6.30 o 
   3   3   6      336.89      320.21      4.77 o 
   4   3   6        0.86        2.10      0.87 o 
   5   3   6      262.85      247.14      5.76 o 
   6   3   6       22.07       25.23      1.90 o 
   7   3   6        0.98        1.20      1.16 o 
   8   3   6        2.28        4.62      2.07 o 
  -9   4   6        5.07        8.75      3.84 o 
  -8   4   6        0.00        0.68      1.76 o 
  -7   4   6        0.00        1.20      2.20 o 
  -6   4   6       20.78       19.88      1.74 o 
  -5   4   6      132.98      115.17      4.69 o 
  -4   4   6      191.98      189.96      3.62 o 
  -3   4   6       47.72       46.03      1.69 o 
  -2   4   6       95.38      105.77      3.13 o 
  -1   4   6        3.67        2.93      0.85 o 
   0   4   6       87.32      102.69      2.25 o 
   1   4   6       91.15       82.38      1.84 o 
   2   4   6        0.44        0.35      0.65 o 
   3   4   6      542.56      529.90      6.98 o 
   4   4   6      511.13      503.28      8.83 o 
   5   4   6       78.81       76.60      2.64 o 
   6   4   6        1.82        5.86      2.16 o 
   7   4   6       28.98       25.61      2.39 o 
   8   4   6        3.93        5.18      2.90 o 
  -9   5   6        9.47        3.17      2.49 o 
  -8   5   6        4.26        3.12      2.20 o 
  -7   5   6       13.18       17.58      2.57 o 
  -6   5   6        8.93       10.56      2.55 o 
  -5   5   6       38.10       36.70      2.57 o 
  -4   5   6       25.54       26.14      1.49 o 
  -3   5   6       46.62       52.88      2.50 o 
  -2   5   6       39.50       38.27      1.64 o 
  -1   5   6        0.14        2.64      0.97 o 
   0   5   6      124.67      128.46      3.12 o 
   1   5   6        0.41        1.98      0.79 o 
   2   5   6      283.33      258.49      4.56 o 
   3   5   6       96.33       89.83      2.62 o 
   4   5   6       53.65       39.13      1.90 o 
   5   5   6       41.25       44.58      2.20 o 
   6   5   6        0.05        0.07      0.86 o 
   7   5   6        2.78        1.27      2.05 o 
   8   5   6        1.51        6.50      4.24 o 
  -8   6   6       10.43       12.91      3.08 o 
  -7   6   6        0.35       -0.28      1.77 o 
  -6   6   6       38.24       34.61      3.59 o 
  -5   6   6        6.92        8.90      2.15 o 
  -4   6   6        0.00        0.23      0.78 o 
  -3   6   6        0.02       -0.45      0.74 o 
  -2   6   6        5.05        6.67      1.13 o 
  -1   6   6       47.35       46.88      1.90 o 
   0   6   6       26.06       24.74      1.49 o 
   1   6   6       10.43       10.83      1.28 o 
   2   6   6        5.21        6.44      1.16 o 
   3   6   6       19.06       15.82      1.81 o 
   4   6   6        6.42        4.62      1.50 o 
   5   6   6       82.87       67.82      3.52 o 
   6   6   6        0.30        0.65      1.59 o 
   7   6   6        6.05        3.20      2.09 o 
   8   6   6        0.72       -0.99      3.68 o 
  -8   7   6        9.01       11.55      2.96 o 
  -7   7   6       15.44       15.62      2.93 o 
  -6   7   6        2.41        3.42      2.01 o 
  -5   7   6        4.81        8.47      2.30 o 
  -4   7   6        5.76        6.11      1.99 o 
  -3   7   6        4.11        5.08      1.19 o 
  -2   7   6      246.22      242.40      4.70 o 
  -1   7   6       54.01       51.05      2.36 o 
   0   7   6        9.63        6.40      1.22 o 
   1   7   6      521.48      523.55      7.97 o 
   2   7   6        2.32        2.33      1.11 o 
   3   7   6        0.81        1.22      0.99 o 
   4   7   6        3.02        3.73      1.15 o 
   5   7   6        4.29        3.64      1.81 o 
   6   7   6        7.87       14.60      2.70 o 
   7   7   6       15.97       18.66      3.96 o 
  -7   8   6        3.67        2.06      2.55 o 
  -6   8   6       70.92       67.02      4.58 o 
  -5   8   6       36.17       41.52      3.47 o 
  -4   8   6        6.59        9.08      2.14 o 
  -3   8   6       53.95       50.36      2.69 o 
  -2   8   6        0.39        0.15      0.95 o 
  -1   8   6      149.71      136.89      3.49 o 
   0   8   6        1.44        5.12      1.69 o 
   1   8   6        0.98        2.95      1.19 o 
   2   8   6       29.95       22.67      1.98 o 
   3   8   6       54.33       43.75      2.11 o 
   4   8   6       12.23       11.96      1.90 o 
   5   8   6       50.70       63.00      7.89 o 
   6   8   6        2.06        8.37      3.63 o 
   7   8   6        0.78        5.68      4.01 o 
  -6   9   6        2.30        3.44      2.30 o 
  -5   9   6       18.44       21.92      3.20 o 
  -4   9   6       28.58       25.45      2.98 o 
  -3   9   6       30.73       31.99      2.97 o 
  -2   9   6        5.59       10.82      2.95 o 
  -1   9   6        8.13       10.69      1.55 o 
   0   9   6        0.67        0.88      0.98 o 
   1   9   6        0.24        1.41      1.11 o 
   2   9   6        1.89        2.80      1.48 o 
   3   9   6        2.13        1.44      1.44 o 
   4   9   6        0.13       -1.96      1.96 o 
   5   9   6        0.61        0.92      1.81 o 
   6   9   6        0.31        0.90      2.48 o 
  -6  10   6        8.99        2.43      3.71 o 
  -5  10   6        0.22        1.91      2.48 o 
  -4  10   6       11.95       15.54      2.73 o 
  -3  10   6        1.08       -0.02      1.40 o 
  -2  10   6        0.03        0.46      1.74 o 
  -1  10   6        8.37       10.18      1.92 o 
   0  10   6        4.78        9.11      3.35 o 
   1  10   6       10.87       11.74      1.74 o 
   2  10   6        0.83        2.93      1.88 o 
   3  10   6        5.12        8.16      2.38 o 
   4  10   6        0.07       -0.73      1.78 o 
   5  10   6        3.42        8.83      3.08 o 
  -4  11   6        0.88        1.04      2.42 o 
  -3  11   6        0.25        2.86      2.06 o 
  -2  11   6       15.65       16.52      2.97 o 
  -1  11   6       21.79       23.49      2.44 o 
   0  11   6        4.68       -0.74      1.67 o 
   1  11   6       11.13       11.12      2.50 o 
   2  11   6        2.65        4.88      2.27 o 
   3  11   6        3.69        5.64      2.43 o 
   4  11   6        3.09        8.34      5.48 o 
  -2  12   6        0.32        5.62      4.61 o 
  -1  12   6        0.22       -3.33      3.33 o 
   0  12   6        2.50        3.44      3.64 o 
   1  12   6        3.27        5.90      6.12 o 
   2  12   6        7.93        8.22      3.20 o 
  -9   1   7        5.16        1.13      2.03 o 
  -8   1   7      143.40      118.41      5.23 o 
  -7   1   7        0.34        0.79      1.13 o 
  -6   1   7       42.90       45.78      2.24 o 
  -5   1   7        0.00        0.06      0.87 o 
  -4   1   7        8.69        8.30      1.18 o 
  -3   1   7        9.10       10.72      1.09 o 
  -2   1   7        6.06        7.06      0.77 o 
  -1   1   7       50.16       65.74      2.62 o 
   0   1   7      276.13      332.77      8.80 o 
   1   1   7       10.60       13.36      2.68 o 
   2   1   7        5.10        8.44      1.64 o 
   3   1   7      227.29      231.23      5.98 o 
   4   1   7      107.52      104.87      2.57 o 
   5   1   7      160.84      140.48      3.32 o 
   6   1   7        2.79        6.43      1.35 o 
   7   1   7        1.75        1.82      1.89 o 
   8   1   7        0.21        3.21      4.69 o 
  -9   2   7        0.23        3.69      2.50 o 
  -8   2   7        0.21       -0.57      2.23 o 
  -7   2   7        0.00       -1.38      1.40 o 
  -6   2   7        2.79        2.33      1.14 o 
  -5   2   7        4.77        4.45      1.29 o 
  -4   2   7       16.95       19.65      1.47 o 
  -3   2   7       53.61       53.42      1.73 o 
  -2   2   7      105.07       99.74      2.10 o 
  -1   2   7      267.71      281.33      6.26 o 
   0   2   7       18.01       17.84      2.56 o 
   1   2   7       39.03       52.10      2.77 o 
   2   2   7       33.54       30.28      2.17 o 
   3   2   7       22.24       16.95      1.33 o 
   4   2   7       47.10       40.61      2.21 o 
   5   2   7       32.71       25.35      1.62 o 
   6   2   7        0.85        1.67      1.24 o 
   7   2   7        2.41        7.56      2.34 o 
   8   2   7        1.11       -2.41      2.64 o 
  -9   3   7        0.67       -0.78      2.22 o 
  -8   3   7        1.82        4.08      2.97 o 
  -7   3   7        1.95        2.79      2.03 o 
  -6   3   7        0.02       -0.04      1.35 o 
  -5   3   7        8.42        8.17      1.31 o 
  -4   3   7        7.54        8.57      1.18 o 
  -3   3   7      104.99      106.69      2.58 o 
  -2   3   7       63.95       65.42      1.88 o 
  -1   3   7        1.78        3.44      1.20 o 
   0   3   7      117.83      113.07      4.15 o 
   1   3   7       25.69       23.68      1.43 o 
   2   3   7       33.39       30.22      2.27 o 
   3   3   7        6.10        6.87      0.96 o 
   4   3   7       17.50       13.91      1.66 o 
   5   3   7       26.70       23.36      1.65 o 
   6   3   7        1.84        0.95      1.04 o 
   7   3   7        0.90       -0.11      1.49 o 
   8   3   7        3.09        0.20      2.79 o 
  -8   4   7        0.00        1.67      2.00 o 
  -7   4   7        9.53       11.01      2.45 o 
  -6   4   7        0.05       -0.78      1.17 o 
  -5   4   7        1.06        0.18      0.91 o 
  -4   4   7       26.26       23.45      1.53 o 
  -3   4   7        0.80        3.57      1.14 o 
  -2   4   7       12.99       15.80      1.22 o 
  -1   4   7       21.55       23.11      1.18 o 
   0   4   7       11.01       11.11      0.94 o 
   1   4   7        5.89        6.18      0.90 o 
   2   4   7       20.57       20.66      1.23 o 
   3   4   7       64.29       63.52      3.20 o 
   4   4   7       31.05       25.88      1.53 o 
   5   4   7        2.57        1.84      1.21 o 
   6   4   7        1.84        2.85      1.23 o 
   7   4   7        2.73        4.14      2.56 o 
   8   4   7        0.04        0.08      2.65 o 
  -8   5   7        1.16        4.14      2.79 o 
  -7   5   7       21.05       20.00      3.03 o 
  -6   5   7       13.63       17.21      2.88 o 
  -5   5   7       35.18       35.39      2.54 o 
  -4   5   7       42.08       41.04      1.85 o 
  -3   5   7        0.06        1.44      0.91 o 
  -2   5   7       15.01       17.71      1.43 o 
  -1   5   7        8.81        8.68      1.05 o 
   0   5   7        9.83       10.92      2.08 o 
   1   5   7      167.72      158.89      3.97 o 
   2   5   7      228.49      207.83      7.22 o 
   3   5   7       45.93       42.76      2.14 o 
   4   5   7       74.06       68.99      2.37 o 
   5   5   7        2.11        2.70      1.11 o 
   6   5   7       18.26       21.92      2.31 o 
   7   5   7        2.84        0.71      3.05 o 
  -8   6   7        0.00        3.05      2.46 o 
  -7   6   7        2.24        3.21      2.21 o 
  -6   6   7        1.58        3.79      2.40 o 
  -5   6   7        2.55        6.37      1.88 o 
  -4   6   7       10.11       10.90      1.57 o 
  -3   6   7        0.48       -0.62      0.92 o 
  -2   6   7        5.63        7.74      1.28 o 
  -1   6   7       21.14       25.56      1.64 o 
   0   6   7      110.15      111.17      3.23 o 
   1   6   7       31.50       34.37      1.74 o 
   2   6   7       25.56       23.01      1.59 o 
   3   6   7        1.13        3.29      1.06 o 
   4   6   7        0.03        2.15      1.31 o 
   5   6   7        0.82       -0.31      1.15 o 
   6   6   7        4.43        5.75      3.31 o 
   7   6   7        0.88        6.96      6.16 o 
  -7   7   7        1.49        2.72      2.29 o 
  -6   7   7        2.63        6.34      2.37 o 
  -5   7   7        1.10        1.32      1.70 o 
  -4   7   7        9.80       14.52      2.38 o 
  -3   7   7        8.41        9.92      1.38 o 
  -2   7   7       12.90       13.26      1.48 o 
  -1   7   7       33.73       32.15      1.91 o 
   0   7   7       15.38       13.97      1.53 o 
   1   7   7       67.24       63.45      2.31 o 
   2   7   7        0.03       -0.35      1.24 o 
   3   7   7       44.78       35.89      2.00 o 
   4   7   7        2.47        4.22      1.29 o 
   5   7   7        0.48       -0.96      1.54 o 
   6   7   7        0.22        1.86      2.32 o 
   7   7   7        0.40        6.06      4.24 o 
  -7   8   7        2.03        1.21      1.93 o 
  -6   8   7        1.77       -1.06      2.06 o 
  -5   8   7        4.00        3.53      2.35 o 
  -4   8   7       67.47       66.15      3.98 o 
  -3   8   7       16.02       14.24      1.87 o 
  -2   8   7       13.20       16.46      2.46 o 
  -1   8   7      141.13      129.67      3.60 o 
   0   8   7        0.92        0.10      0.95 o 
   1   8   7       65.42       61.20      2.55 o 
   2   8   7        9.83       10.56      1.60 o 
   3   8   7        5.64        8.66      1.48 o 
   4   8   7       18.58       24.91      2.34 o 
   5   8   7        8.14       11.76      6.19 o 
   6   8   7        0.00        6.86      8.35 o 
  -6   9   7       22.32       21.95      3.39 o 
  -5   9   7       26.93       24.88      3.49 o 
  -4   9   7        1.47        2.72      1.92 o 
  -3   9   7       48.01       46.97      3.42 o 
  -2   9   7       11.62       12.02      1.84 o 
  -1   9   7       19.57       20.74      1.98 o 
   0   9   7        9.23        8.97      1.82 o 
   1   9   7       11.63       11.22      1.70 o 
   2   9   7        0.25        1.18      1.19 o 
   3   9   7       36.95       44.55      3.39 o 
   4   9   7        1.58       -1.04      2.07 o 
   5   9   7       35.03       29.48      6.06 o 
  -5  10   7        3.07        3.81      2.92 o 
  -4  10   7        4.12        4.94      2.17 o 
  -3  10   7        2.64        3.02      1.94 o 
  -2  10   7        0.79        1.56      1.65 o 
  -1  10   7        8.28       10.50      2.03 o 
   0  10   7        2.43        3.48      1.77 o 
   1  10   7        6.06       10.20      2.00 o 
   2  10   7        3.39        2.11      1.68 o 
   3  10   7        0.80        3.31      2.15 o 
   4  10   7        4.91        5.77      4.34 o 
  -3  11   7        0.04       -0.12      1.65 o 
  -2  11   7        0.04        1.69      1.87 o 
  -1  11   7        0.00       -0.06      2.34 o 
   0  11   7        2.17        4.46      2.16 o 
   1  11   7        2.20        0.91      2.64 o 
   2  11   7        1.18        1.39      2.93 o 
   3  11   7        0.21       -5.37      6.26 o 
  -9   0   8        5.72       12.41      6.05 o 
  -8   0   8      218.96      183.12      9.80 o 
  -7   0   8        0.55        0.75      1.89 o 
  -6   0   8        4.61        3.79      1.76 o 
  -5   0   8        3.97        1.75      1.54 o 
  -4   0   8       11.91       13.08      2.21 o 
  -3   0   8      181.06      182.19      6.64 o 
  -2   0   8      127.93      108.91      7.46 o 
  -1   0   8        0.66        2.63      2.93 o 
   0   0   8      454.81      463.53     14.66 o 
   1   0   8       46.58       41.09      6.58 o 
   2   0   8       46.24       50.34      4.44 o 
   3   0   8     1437.16     1332.86     29.72 o 
   4   0   8        3.76        2.06      2.65 o 
   5   0   8       35.61       23.48      5.28 o 
   6   0   8        5.76        4.87      3.20 o 
   7   0   8       13.42       17.80      5.10 o 
   8   0   8        2.32        3.61      5.64 o 
  -8   1   8        1.70        0.52      1.66 o 
  -7   1   8        0.01        0.40      1.31 o 
  -6   1   8        3.98        4.83      1.33 o 
  -5   1   8        0.84        0.54      1.16 o 
  -4   1   8       15.34       17.97      1.45 o 
  -3   1   8       38.98       41.11      1.78 o 
  -2   1   8       27.11       22.07      2.97 o 
  -1   1   8      132.53      134.26      3.99 o 
   0   1   8       19.84       22.94      2.63 o 
   1   1   8       93.80       97.83      3.86 o 
   2   1   8       51.41       59.11      3.47 o 
   3   1   8        0.65        6.29      2.69 o 
   4   1   8        5.40        8.19      2.16 o 
   5   1   8       64.66       60.59      3.80 o 
   6   1   8       12.45       12.36      2.64 o 
   7   1   8        8.26       15.18      4.67 o 
   8   1   8       10.21       13.78      3.87 o 
  -8   2   8        0.09        0.68      1.42 o 
  -7   2   8        1.92        3.29      1.63 o 
  -6   2   8        0.19       -0.99      1.26 o 
  -5   2   8       11.98       12.45      1.50 o 
  -4   2   8       19.78       17.76      1.45 o 
  -3   2   8       13.87       15.46      1.23 o 
  -2   2   8       57.54       57.98      1.89 o 
  -1   2   8        5.56        3.45      1.31 o 
   0   2   8        4.86        9.26      1.79 o 
   1   2   8       15.08       14.16      2.06 o 
   2   2   8       53.73       53.91      3.04 o 
   3   2   8       12.83       16.69      2.33 o 
   4   2   8       43.06       38.92      2.97 o 
   5   2   8        0.62       -1.22      1.70 o 
   6   2   8        8.13       12.83      2.50 o 
   7   2   8        0.16        5.08      2.39 o 
   8   2   8        1.80        0.33      2.32 o 
  -8   3   8        1.36        1.49      3.02 o 
  -7   3   8        3.16       -0.20      1.23 o 
  -6   3   8        1.52        3.79      1.48 o 
  -5   3   8        3.60        5.78      1.38 o 
  -4   3   8        5.48        6.01      1.14 o 
  -3   3   8       19.62       18.01      1.31 o 
  -2   3   8        0.32        1.62      0.72 o 
  -1   3   8        3.15        6.75      1.95 o 
   0   3   8      136.99      138.26      4.71 o 
   1   3   8      347.66      340.32      7.89 o 
   2   3   8        0.92        5.31      4.57 o 
   3   3   8      208.21      191.53      6.03 o 
   4   3   8       12.45       15.79      2.46 o 
   5   3   8        5.25        9.56      2.77 o 
   6   3   8        4.53        3.09      1.88 o 
   7   3   8        0.03        1.41      2.51 o 
  -8   4   8        1.82        1.04      2.01 o 
  -7   4   8       26.54       23.22      3.11 o 
  -6   4   8       37.55       37.13      2.52 o 
  -5   4   8        4.26        6.06      1.72 o 
  -4   4   8       40.98       36.54      1.96 o 
  -3   4   8        0.00        1.78      1.83 o 
  -2   4   8       75.28       77.73      2.20 o 
  -1   4   8       94.32       87.84      3.55 o 
   0   4   8        9.95       14.71      2.04 o 
   1   4   8      332.23      327.11     11.28 o 
   2   4   8      406.54      414.98      9.20 o 
   3   4   8      114.46      114.49      4.73 o 
   4   4   8        1.23        2.17      1.65 o 
   5   4   8       18.37       15.93      2.47 o 
   6   4   8        0.93        2.03      1.89 o 
   7   4   8        1.38        2.28      3.48 o 
  -8   5   8        2.71        2.61      2.39 o 
  -7   5   8        6.94        5.10      2.44 o 
  -6   5   8        9.52        5.91      2.05 o 
  -5   5   8        7.11        6.45      1.55 o 
  -4   5   8        6.96        8.38      1.37 o 
  -3   5   8        0.59        1.28      0.94 o 
  -2   5   8       54.47       53.03      2.04 o 
  -1   5   8        0.20       -0.74      0.74 o 
   0   5   8      160.20      137.39      6.12 o 
   1   5   8       78.95       71.45      5.78 o 
   2   5   8       44.54       40.08      3.09 o 
   3   5   8       33.25       38.10      2.93 o 
   4   5   8        0.01        0.61      1.46 o 
   5   5   8        4.30        7.70      2.13 o 
   6   5   8        3.71        7.40      2.62 o 
   7   5   8        0.86       -2.28      3.56 o 
  -7   6   8        2.27        2.85      2.21 o 
  -6   6   8        0.60        2.81      2.02 o 
  -5   6   8        0.60       -0.10      1.58 o 
  -4   6   8        4.02        2.85      1.14 o 
  -3   6   8       24.59       25.28      1.79 o 
  -2   6   8        6.51        9.80      1.41 o 
  -1   6   8       10.37        9.04      1.23 o 
   0   6   8        7.85       10.16      1.20 o 
   1   6   8       22.93       19.12      1.68 o 
   2   6   8        3.60        5.66      1.42 o 
   3   6   8       75.25       62.75      3.70 o 
   4   6   8        2.52        4.20      1.79 o 
   5   6   8        3.48        3.15      1.80 o 
   6   6   8        1.80        1.01      3.17 o 
  -7   7   8        0.97        0.61      1.98 o 
  -6   7   8        7.21        1.85      1.90 o 
  -5   7   8        2.11        0.69      1.54 o 
  -4   7   8       53.83       55.09      4.03 o 
  -3   7   8       52.04       47.57      2.57 o 
  -2   7   8        8.12        7.18      1.76 o 
  -1   7   8      245.64      236.89      4.87 o 
   0   7   8        4.28        6.56      1.32 o 
   1   7   8        2.88        4.91      2.12 o 
   2   7   8        0.10       -0.42      1.16 o 
   3   7   8        0.44        0.11      1.33 o 
   4   7   8        6.84        6.73      2.06 o 
   5   7   8       17.41       18.82     11.14 o 
   6   7   8       13.31       18.67      5.30 o 
  -6   8   8        0.66        2.30      2.17 o 
  -5   8   8       24.25       18.02      3.90 o 
  -4   8   8        0.57        0.44      1.63 o 
  -3   8   8       49.68       49.57      3.40 o 
  -2   8   8        0.48       -0.83      1.08 o 
  -1   8   8        3.33        3.66      1.26 o 
   0   8   8       15.28       15.91      1.90 o 
   1   8   8       22.03       18.34      1.75 o 
   2   8   8       12.59       12.50      1.85 o 
   3   8   8       66.78       73.52      4.21 o 
   4   8   8        6.06        8.32      2.74 o 
   5   8   8        0.32        1.49      2.95 o 
  -5   9   8       10.16       10.38      2.92 o 
  -4   9   8        1.84        0.92      1.73 o 
  -3   9   8        4.34        2.21      1.89 o 
  -2   9   8        0.09        0.14      1.22 o 
  -1   9   8        0.20        1.52      1.39 o 
   0   9   8        0.12        1.74      1.17 o 
   1   9   8        1.28        2.15      1.42 o 
   2   9   8        0.54        6.11      5.44 o 
   3   9   8        2.18        6.42      3.58 o 
   4   9   8        0.02        1.33      2.90 o 
  -4  10   8        0.00        1.81      2.07 o 
  -3  10   8        2.41        7.68      2.60 o 
  -2  10   8        1.94        1.64      1.83 o 
  -1  10   8        2.76        3.02      1.81 o 
   0  10   8        0.50       -0.36      1.63 o 
   1  10   8        4.74        2.67      2.42 o 
   2  10   8        0.02        0.53      2.04 o 
   3  10   8        2.51        1.32      3.26 o 
  -2  11   8        1.07        1.75      3.02 o 
  -1  11   8        5.45        6.15      5.42 o 
   0  11   8        3.26        2.50      3.29 o 
   1  11   8        9.06       17.17      4.55 o 
  -8   1   9       10.28        9.83      2.52 o 
  -7   1   9        0.11        1.14      1.82 o 
  -6   1   9        2.43        2.83      1.26 o 
  -5   1   9        8.55        8.05      1.58 o 
  -4   1   9       15.12       13.19      1.29 o 
  -3   1   9       11.87       11.79      1.99 o 
  -2   1   9       97.01      106.46      4.12 o 
  -1   1   9        0.10        3.39      2.42 o 
   0   1   9       11.84       17.84      3.50 o 
   1   1   9      207.69      216.75      6.43 o 
   2   1   9       83.07       76.41      3.76 o 
   3   1   9       89.17       74.90      3.85 o 
   4   1   9        2.57        5.86      2.04 o 
   5   1   9        8.61        7.16      2.48 o 
   6   1   9        0.40        0.05      1.68 o 
   7   1   9        0.03        0.43      1.94 o 
  -8   2   9        0.20       -0.06      2.00 o 
  -7   2   9        0.36       -0.53      1.35 o 
  -6   2   9        3.68        2.95      1.21 o 
  -5   2   9       23.33       25.14      2.15 o 
  -4   2   9       11.20       10.61      1.24 o 
  -3   2   9       83.10       80.34      3.85 o 
  -2   2   9        3.00        2.56      1.67 o 
  -1   2   9       22.37       22.39      2.44 o 
   0   2   9       30.51       29.48      2.56 o 
   1   2   9       27.16       27.18      2.63 o 
   2   2   9       27.32       25.99      2.59 o 
   3   2   9       22.08       18.53      2.30 o 
   4   2   9        2.13        3.40      2.15 o 
   5   2   9        8.86       14.59      2.82 o 
   6   2   9        3.90        2.83      2.09 o 
   7   2   9       15.85       19.04      3.41 o 
  -8   3   9        0.18        0.22      3.27 o 
  -7   3   9        2.30        4.85      2.05 o 
  -6   3   9        5.17        7.85      1.65 o 
  -5   3   9       22.74       21.91      2.16 o 
  -4   3   9       25.82       25.16      2.22 o 
  -3   3   9        2.76        3.75      1.00 o 
  -2   3   9       16.16       23.80      2.36 o 
  -1   3   9       16.03       15.22      2.15 o 
   0   3   9       45.75       54.69      4.56 o 
   1   3   9        0.44        4.50      3.55 o 
   2   3   9        7.02        9.01      2.12 o 
   3   3   9       28.14       30.03      5.45 o 
   4   3   9        1.85        1.01      1.78 o 
   5   3   9        0.48       -0.26      1.37 o 
   6   3   9        5.66       12.55      3.87 o 
   7   3   9        0.55        3.14      2.96 o 
  -7   4   9        0.00       -0.34      1.63 o 
  -6   4   9        3.97        1.94      1.38 o 
  -5   4   9        0.03        0.71      1.06 o 
  -4   4   9        1.30        1.16      0.97 o 
  -3   4   9        7.25        8.20      1.42 o 
  -2   4   9        7.22        8.50      2.13 o 
  -1   4   9        0.05        1.96      1.97 o 
   0   4   9        5.50       10.09      2.38 o 
   1   4   9       34.51       34.41      4.20 o 
   2   4   9       22.47       27.63      2.78 o 
   3   4   9        0.87       -0.57      1.50 o 
   4   4   9        0.15        0.13      1.51 o 
   5   4   9        5.41        0.70      1.84 o 
   6   4   9        0.50        2.53      1.98 o 
  -7   5   9        7.31        6.22      2.46 o 
  -6   5   9       13.38        6.82      2.55 o 
  -5   5   9        0.03       -0.32      1.13 o 
  -4   5   9       13.65       15.95      1.69 o 
  -3   5   9        0.46        0.17      0.80 o 
  -2   5   9        0.69        1.37      1.03 o 
  -1   5   9      107.19      111.80      4.43 o 
   0   5   9      154.93      153.90      5.45 o 
   1   5   9       21.51       17.29      2.55 o 
   2   5   9       26.23       28.19      2.76 o 
   3   5   9        0.82        1.55      1.70 o 
   4   5   9       21.72       22.72      2.88 o 
   5   5   9        4.30        3.89      2.14 o 
   6   5   9        3.77        4.04      3.96 o 
  -7   6   9        0.35       -2.47      4.35 o 
  -6   6   9        3.34        3.19      2.01 o 
  -5   6   9        1.73       -0.16      1.52 o 
  -4   6   9        7.47       10.22      2.25 o 
  -3   6   9       14.02       14.31      1.55 o 
  -2   6   9       55.18       48.64      2.52 o 
  -1   6   9       15.22       20.51      3.84 o 
   0   6   9       13.75       15.24      2.46 o 
   1   6   9        1.57        2.45      1.79 o 
   2   6   9        0.00        9.35      6.62 o 
   3   6   9        0.75        2.11      1.71 o 
   4   6   9        8.62        5.86      2.26 o 
   5   6   9        2.36       10.30      5.35 o 
   6   6   9       11.40       13.32      5.08 o 
  -6   7   9        2.24        0.92      2.74 o 
  -5   7   9        1.81        0.07      1.39 o 
  -4   7   9        4.68        4.86      2.01 o 
  -3   7   9       15.15       16.13      1.90 o 
  -2   7   9        7.60        9.51      1.88 o 
  -1   7   9       39.10       37.66      3.21 o 
   0   7   9        0.22       -0.41      1.52 o 
   1   7   9       24.62       20.10      2.86 o 
   2   7   9        0.70       -0.65      1.65 o 
   3   7   9        0.35        5.00      2.19 o 
   4   7   9        0.20       -0.18      1.74 o 
   5   7   9        0.55        0.48      3.94 o 
  -5   8   9       10.00        2.80      3.51 o 
  -4   8   9        2.71        7.14      4.98 o 
  -3   8   9       62.97       60.30      4.58 o 
  -2   8   9        0.00       -0.66      2.34 o 
  -1   8   9       14.09       13.28      2.43 o 
   0   8   9        1.62       -1.34      1.70 o 
   1   8   9        5.79        4.29      2.16 o 
   2   8   9       20.66       23.74      3.19 o 
   3   8   9        7.04        5.81      2.55 o 
   4   8   9        0.68        1.03      3.27 o 
  -4   9   9        1.18        1.38      3.09 o 
  -3   9   9        2.95        3.53      2.94 o 
  -2   9   9        5.02       13.38     11.02 o 
  -1   9   9        4.40        4.66      2.58 o 
   0   9   9        1.47        1.88      1.86 o 
   1   9   9       38.93       43.87      3.69 o 
   2   9   9        0.40        0.27      2.26 o 
   3   9   9       24.21       29.38      8.57 o 
  -2  10   9        1.32       -2.25      4.77 o 
  -1  10   9        2.79        9.90      5.42 o 
   0  10   9        3.52        4.21      3.49 o 
   1  10   9        0.04        4.30      3.61 o 
  -6   0  10        0.11       -0.01      2.60 o 
  -5   0  10       41.57       35.75      4.66 o 
  -4   0  10       54.88       53.68      4.77 o 
  -3   0  10        0.00       -0.36      1.87 o 
  -2   0  10       79.10       79.47      5.91 o 
  -1   0  10       88.85       90.64      5.84 o 
   0   0  10       34.49       42.02      4.31 o 
   1   0  10      837.14      857.71     23.94 o 
   2   0  10        4.68        0.43      2.36 o 
   3   0  10        3.42        5.54      2.90 o 
   4   0  10        4.72        7.09      3.61 o 
   5   0  10        9.56        4.08      3.30 o 
   6   0  10        7.14        4.44      3.33 o 
  -7   1  10        0.96        0.60      1.94 o 
  -6   1  10        1.47        5.43      3.10 o 
  -5   1  10       19.98       21.99      2.74 o 
  -4   1  10        3.23        3.01      1.71 o 
  -3   1  10       21.43       17.90      2.54 o 
  -2   1  10       13.71       18.13      2.68 o 
  -1   1  10       46.20       43.22      3.33 o 
   0   1  10       16.59       19.83      2.51 o 
   1   1  10        1.86        1.69      2.23 o 
   2   1  10        1.14        0.41      1.56 o 
   3   1  10       39.64       40.36      3.71 o 
   4   1  10       10.91        5.64      2.18 o 
   5   1  10       13.88       14.51      2.84 o 
   6   1  10       13.03       17.79      3.33 o 
  -7   2  10        2.69       -0.53      2.40 o 
  -6   2  10        8.29        5.09      2.24 o 
  -5   2  10        2.26        5.17      1.62 o 
  -4   2  10       12.68       14.70      2.26 o 
  -3   2  10        3.96        4.23      2.11 o 
  -2   2  10        5.14        7.21      2.94 o 
  -1   2  10        6.92       13.04      2.29 o 
   0   2  10       35.39       39.58      3.04 o 
   1   2  10        7.48        6.34      1.98 o 
   2   2  10       30.09       31.14      3.05 o 
   3   2  10        0.58        5.43      3.67 o 
   4   2  10        8.15       11.32      2.72 o 
   5   2  10        0.03        0.55      1.92 o 
   6   2  10        1.76        1.66      2.12 o 
  -7   3  10        0.05       -0.34      2.60 o 
  -6   3  10        0.23       -0.16      1.72 o 
  -5   3  10        2.18       -0.64      1.42 o 
  -4   3  10        1.21        0.82      1.46 o 
  -3   3  10        0.04       -0.01      1.44 o 
  -2   3  10       43.90       46.57      3.26 o 
  -1   3  10      183.32      188.12      6.26 o 
   0   3  10        3.05        3.92      2.06 o 
   1   3  10       96.12       91.80      4.16 o 
   2   3  10        2.09        0.82      1.48 o 
   3   3  10        5.20        8.57      2.16 o 
   4   3  10        2.00        0.84      1.82 o 
   5   3  10        0.12       -0.34      1.65 o 
   6   3  10       27.56       30.84      4.16 o 
  -7   4  10        0.11       10.79      6.70 o 
  -6   4  10       17.70       16.10      4.21 o 
  -5   4  10        0.44        2.07      2.50 o 
  -4   4  10       29.24       30.25      2.80 o 
  -3   4  10       65.03       63.91      3.62 o 
  -2   4  10       16.69       16.71      2.46 o 
  -1   4  10      112.20      115.84      4.90 o 
   0   4  10      173.86      176.56      6.40 o 
   1   4  10       71.74       65.34      3.69 o 
   2   4  10        4.04        1.62      1.87 o 
   3   4  10        4.22        7.26      2.42 o 
   4   4  10        0.22        0.38      2.11 o 
   5   4  10        0.74        1.27      2.05 o 
   6   4  10        6.42       11.83      3.49 o 
  -6   5  10        1.15        7.46      8.07 o 
  -5   5  10        0.14       -2.65      2.65 o 
  -4   5  10       22.38       19.64      2.69 o 
  -3   5  10        0.00        2.14      1.73 o 
  -2   5  10       63.99       62.76      4.00 o 
  -1   5  10       37.46       36.38      3.36 o 
   0   5  10       22.65       25.96      3.05 o 
   1   5  10       15.03       18.48      2.79 o 
   2   5  10        0.02        5.63      2.27 o 
   3   5  10        4.18        3.50      2.18 o 
   4   5  10        5.14       12.38      2.81 o 
   5   5  10        0.05        2.85      2.30 o 
  -6   6  10        2.48        3.72      3.42 o 
  -5   6  10        9.70        8.98      3.45 o 
  -4   6  10        1.29        4.56      2.64 o 
  -3   6  10        7.83       10.77      3.20 o 
  -2   6  10        5.23        6.92      2.17 o 
  -1   6  10       19.15       17.44      2.57 o 
   0   6  10        1.18        1.59      1.88 o 
   1   6  10       39.75       38.31      3.47 o 
   2   6  10        3.31        2.14      1.90 o 
   3   6  10        0.44       -1.95      1.95 o 
   4   6  10        2.04        1.25      2.07 o 
   5   6  10        0.41       -1.69      3.45 o 
  -5   7  10       26.95       38.01      5.72 o 
  -4   7  10        3.41        7.03      3.77 o 
  -3   7  10       67.79       42.00     20.54 o 
  -2   7  10        1.55        1.99      2.00 o 
  -1   7  10        4.50        1.47      1.68 o 
   0   7  10        0.63       -0.80      2.02 o 
   1   7  10        0.73       -0.91      1.79 o 
   2   7  10        2.02        4.09      2.32 o 
   3   7  10        7.48        5.16      2.50 o 
   4   7  10       16.50       15.05      3.77 o 
  -4   8  10        1.82        2.39      3.26 o 
  -3   8  10        4.89       -0.61      2.46 o 
  -2   8  10        3.57        2.84      2.29 o 
  -1   8  10        3.02        6.55      2.21 o 
   0   8  10        6.25        4.26      2.37 o 
   1   8  10       46.50       58.61      4.58 o 
   2   8  10        7.85       15.22      3.12 o 
   3   8  10        2.47        3.12      3.49 o 
  -2   9  10        0.19       -2.91      2.98 o 
  -1   9  10        0.50        7.75      9.51 o 
   0   9  10        0.48       -1.17      2.33 o 
   1   9  10        2.87        3.22      2.91 o 
  -6   1  11        8.27        5.57      2.40 o 
  -5   1  11        3.48        1.50      1.73 o 
  -4   1  11       21.11       24.48      2.86 o 
  -3   1  11        3.63        0.48      1.68 o 
  -2   1  11        9.99       11.68      2.45 o 
  -1   1  11      109.87      112.69      5.01 o 
   0   1  11       37.85       37.66      3.22 o 
   1   1  11       28.97       23.83      2.90 o 
   2   1  11        1.98        3.10      1.90 o 
   3   1  11        8.39        6.76      2.42 o 
   4   1  11        0.12       -0.25      1.83 o 
   5   1  11        0.07       -1.45      2.16 o 
  -6   2  11        0.46        1.43      2.13 o 
  -5   2  11       19.24       19.41      2.95 o 
  -4   2  11        0.09       -1.99      2.21 o 
  -3   2  11        8.92        8.84      2.36 o 
  -2   2  11       12.90       19.37      2.86 o 
  -1   2  11       20.56       23.72      3.79 o 
   0   2  11        7.74        8.41      2.46 o 
   1   2  11        9.97       12.07      2.92 o 
   2   2  11        1.66        0.51      1.72 o 
   3   2  11       12.70       14.46      2.71 o 
   4   2  11        8.78        8.51      2.77 o 
   5   2  11       14.84       12.52      3.16 o 
  -6   3  11        8.86        4.26      3.10 o 
  -5   3  11        3.18        3.53      2.50 o 
  -4   3  11        0.67        0.69      1.58 o 
  -3   3  11        8.88       10.53      2.46 o 
  -2   3  11       27.58       27.33      3.10 o 
  -1   3  11        0.03        1.91      1.89 o 
   0   3  11        3.60        1.96      1.90 o 
   1   3  11       14.27       15.24      2.92 o 
   2   3  11        0.19       -0.19      1.76 o 
   3   3  11        0.19        2.67      2.04 o 
   4   3  11        3.91        9.95      4.55 o 
   5   3  11        0.53        3.01      2.51 o 
  -6   4  11        0.04        0.95      2.54 o 
  -5   4  11        1.25        0.16      2.37 o 
  -4   4  11        1.59        1.13      1.67 o 
  -3   4  11        0.53       -1.20      1.82 o 
  -2   4  11        0.15        4.02      3.69 o 
  -1   4  11       11.60       15.75      2.66 o 
   0   4  11        9.17       13.38      2.75 o 
   1   4  11        0.36       -1.01      1.91 o 
   2   4  11        0.04       -0.63      1.66 o 
   3   4  11        5.60        6.52      2.59 o 
   4   4  11        1.36        1.41      1.98 o 
  -5   5  11        4.09        6.65      5.71 o 
  -4   5  11        0.08       -1.33      2.02 o 
  -3   5  11       47.03       47.47      3.77 o 
  -2   5  11       61.72       55.67      4.13 o 
  -1   5  11        7.35       16.04      2.83 o 
   0   5  11        4.77        2.55      2.79 o 
   1   5  11        0.07        3.49      2.09 o 
   2   5  11       12.54       14.77      3.33 o 
   3   5  11        2.56        1.73      2.17 o 
   4   5  11        3.75        3.15      2.44 o 
  -4   6  11       21.82       25.04      6.73 o 
  -3   6  11        5.22        5.91      2.15 o 
  -2   6  11        6.60        7.27      2.40 o 
  -1   6  11        2.03        2.79      2.02 o 
   0   6  11        0.03       -1.63      1.95 o 
   1   6  11        0.42        2.61      2.11 o 
   2   6  11        9.21       15.74      3.45 o 
   3   6  11        3.69        4.49      2.59 o 
  -3   7  11       13.07       13.00      3.85 o 
  -2   7  11        0.15       -1.57      2.83 o 
  -1   7  11        7.95        3.54      2.11 o 
   0   7  11        0.00        1.73      1.93 o 
   1   7  11        0.15        4.62      4.37 o 
   2   7  11        0.06        1.88      2.23 o 
  -2   8  11        0.01        1.63      3.23 o 
  -1   8  11        2.82        3.46      2.69 o 
   0   8  11        9.64       11.98      3.03 o 
   1   8  11        1.92       -1.01      2.45 o 
  -5   0  12        0.26        5.43      4.86 o 
  -4   0  12        5.92        6.55      3.18 o 
  -3   0  12       60.05       71.49      7.47 o 
  -2   0  12       21.56       21.71      4.74 o 
  -1   0  12      282.03      273.54     12.45 o 
   0   0  12        0.88        9.50      3.27 o 
   1   0  12        0.03        1.19      2.49 o 
   2   0  12        2.65        0.15      2.78 o 
   3   0  12        2.65        2.99      3.51 o 
   4   0  12       12.33       13.53      4.45 o 
  -5   1  12        2.50        5.51      5.11 o 
  -4   1  12        5.56        0.54      1.89 o 
  -3   1  12       13.16       15.45      2.86 o 
  -2   1  12        3.88        3.80      2.15 o 
  -1   1  12        2.41        7.07      2.79 o 
   0   1  12        0.04        1.49      2.19 o 
   1   1  12        9.89        8.61      2.73 o 
   2   1  12        5.62       12.17      2.79 o 
   3   1  12       11.98       16.25      3.10 o 
   4   1  12       12.23       14.91      3.25 o 
  -5   2  12        1.58        3.60      3.03 o 
  -4   2  12        2.94        5.45      2.79 o 
  -3   2  12        2.72        2.49      1.97 o 
  -2   2  12       16.02       18.06      2.87 o 
  -1   2  12        1.56        2.51      2.36 o 
   0   2  12       14.18       13.58      2.61 o 
   1   2  12        0.21        5.06      2.22 o 
   2   2  12        4.81        6.50      2.71 o 
   3   2  12        0.05        0.02      1.80 o 
   4   2  12        0.63       -1.60      2.29 o 
  -5   3  12        0.85       -0.14      2.02 o 
  -4   3  12        8.56       11.18      2.83 o 
  -3   3  12       59.73       62.69      4.02 o 
  -2   3  12        2.15        3.14      3.13 o 
  -1   3  12       28.33       25.20      3.24 o 
   0   3  12        0.07        0.27      1.61 o 
   1   3  12        2.10        4.52      2.30 o 
   2   3  12        0.00       -1.66      2.22 o 
   3   3  12        0.08       -1.97      2.34 o 
  -4   4  12        9.65       11.17      4.36 o 
  -3   4  12       25.91       28.39      3.52 o 
  -2   4  12       44.65       50.27      5.24 o 
  -1   4  12       24.92       19.11      3.21 o 
   0   4  12        2.33        4.28      3.23 o 
   1   4  12        0.30        2.58      2.66 o 
   2   4  12        0.65        0.48      2.09 o 
   3   4  12        0.06       -0.94      2.08 o 
  -4   5  12       19.19       18.75      6.57 o 
  -3   5  12       10.46        8.94      2.70 o 
  -2   5  12        6.85       11.07      3.07 o 
  -1   5  12        3.24        4.29      2.50 o 
   0   5  12        0.01       -0.26      1.86 o 
   1   5  12        2.94        6.22      3.91 o 
   2   5  12        4.48        9.56      3.60 o 
  -2   6  12        0.31        0.52      1.67 o 
  -1   6  12       13.35        5.36      3.34 o 
   0   6  12        1.71        4.43      2.69 o 
   1   6  12        0.05        2.77      2.45 o 
  -3   1  13       37.24       41.14      4.33 o 
  -2   1  13       13.25       10.92      3.06 o 
  -1   1  13        5.85        6.56      2.53 o 
   0   1  13        0.77        2.16      2.40 o 
   1   1  13        3.68       13.79      5.36 o 
   2   1  13        0.09        0.08      1.94 o 
  -3   2  13        8.36        9.67      3.34 o 
  -2   2  13        1.64       -0.77      2.07 o 
  -1   2  13        2.97       -0.56      2.38 o 
   0   2  13        0.15       -0.22      1.68 o 
   1   2  13        8.46       13.79      3.35 o 
   2   2  13       11.16       13.80      4.38 o 
  -3   3  13        0.12       -0.09      1.82 o 
  -2   3  13        2.04        3.97      2.56 o 
  -1   3  13        4.92        9.33      3.95 o 
   0   3  13        0.15        1.06      2.23 o 
   1   3  13        0.10       -1.21      2.29 o 
  -2   4  13        2.31        3.85      2.83 o 
  -1   4  13        0.28       -0.96      2.27 o 
   0   4  13        0.05       -1.44      2.08 o 
                                                 
